# Supplementary material for: Forkhead containing transcription factor Albino controls tetrapyrrole-based body pigmentation in planarian
Source: Cell Discov. 2016 Aug 2;2:16029–. doi: 10.1038/celldisc.2016.29 (PMC4969599; doi:10.1038/celldisc.2016.29)
Supplement: Supplementary Table S1 [file celldisc201629-s2.xls]

## Sheet: iAlbino_VS_iControl_1_fc2
ProbeName	iF_NS	iF_flags	iC_NS	iC_flags	foldchange	ProbeName	description	TargetID	hsa_enztrz_id	Has_Symbol	hsa_evalue	Mmu_gene_id	Mmu_Symbol	mmu_evalue	Dme_gene_id	Dme_Symbol	Dmel_evalue	Cel_gene_id	Cel_Symbol	Cel_evalue
cust_sme_09106	6.6137	P	2.95471	A	12.6318	cust_sme_09106	gnl|UG|Sme#S38620860 SAAH-aac85b03.b1 Agen 0058 Schmidtea mediterranea cDNA 3' similar to sp|P35781|VA51_VESCR Venom allergen 5.01 (Antigen 5-1) (Ag5-1) (Allergen Vesp c 5.01) (Vesp c V.01) pir|G44583 venom allergen antigen Vesp c 5.01 - European hornet,	Sme#S38620860	221476	PI16	6e-27	544736	Glipr1l3	6e-29
cust_sme_03937	9.30814	P	8.09139	P	2.32422	cust_sme_03937	gnl|UG|Sme#S38595560 PL06023B1C10 cDNA from juvenile hermaphodites Schmidtea mediterranea cDNA 5', mRNA sequence /clone_end=5' /gb=DN316366 /gi=84616121 /ug=Sme.9424 /len=356	Sme#S38595560
cust_sme_02238	6.68321	P	5.2013	P	2.79318	cust_sme_02238	gnl|UG|Sme#S38576081 PL04007B1C08 cDNA from sexually mature hermaphodites Schmidtea mediterranea cDNA 5', mRNA sequence /clone_end=5' /gb=DN296877 /gi=84597021 /ug=Sme.3890 /len=271	Sme#S38576081
cust_sme_00559	5.57271	P	6.77879	P	0.433445	cust_sme_00559	gnl|UG|Sme#S38579646 PL04019A2D08 cDNA from sexually mature hermaphodites Schmidtea mediterranea cDNA 5', mRNA sequence /clone_end=5' /gb=DN300442 /gi=84600517 /ug=Sme.5386 /len=827	Sme#S38579646
cust_sme_07281	13.636	P	14.9026	P	0.415649	cust_sme_07281	gnl|UG|Sme#S38577791 PL04013A2C03 cDNA from sexually mature hermaphodites Schmidtea mediterranea cDNA 5', mRNA sequence /clone_end=5' /gb=DN298587 /gi=84598695 /ug=Sme.872 /len=472	Sme#S38577791
cust_sme_06685	11.0194	P	9.9258	P	2.134	cust_sme_06685	gnl|UG|Sme#S38592752 PL06015B2H08 cDNA from juvenile hermaphodites Schmidtea mediterranea cDNA 5', mRNA sequence /clone_end=5' /gb=DN313558 /gi=84613383 /ug=Sme.14187 /len=667	Sme#S38592752	7555	CNBP	1e-23	12785	CNBP	6e-25
cust_sme_09907	8.74956	P	10.3089	P	0.339313	cust_sme_09907	gnl|UG|Sme#S38621580 SAAH-aad01c02.g1 Agen 0058 Schmidtea mediterranea cDNA 5' similar to gb|AAH00977.1| aminolevulinate, delta-, dehydratase [Homo sapiens], mRNA sequence /clone_end=5' /gb=EG348953 /gi=116034941 /ug=Sme.10269 /len=767	Sme#S38621580	210	Alad	1e-76	17025	Alad	3e-75
cust_sme_07345	6.6157	P	7.78402	P	0.444939	cust_sme_07345	gnl|UG|Sme#S38580077 PL04020B2A03 cDNA from sexually mature hermaphodites Schmidtea mediterranea cDNA 5', mRNA sequence /clone_end=5' /gb=DN300873 /gi=84600938 /ug=Sme.5524 /len=626	Sme#S38580077
cust_sme_02394	9.44469	P	8.41613	P	2.03998	cust_sme_02394	gnl|UG|Sme#S38579216 PL04017B2H03 cDNA from sexually mature hermaphodites Schmidtea mediterranea cDNA 5', mRNA sequence /clone_end=5' /gb=DN300012 /gi=84600092 /ug=Sme.3848 /len=663	Sme#S38579216	6835	SURF2	1e-08	20931	SURF2	9e-10
cust_sme_06583	13.4311	P	12.3803	P	2.07167	cust_sme_06583	gnl|UG|Sme#S38579847 PL04019B2H09 cDNA from sexually mature hermaphodites Schmidtea mediterranea cDNA 5', mRNA sequence /clone_end=5' /gb=DN300643 /gi=84600713 /ug=Sme.5448 /len=793	Sme#S38579847
cust_sme_02232	7.35119	P	5.87442	P	2.78325	cust_sme_02232	gnl|UG|Sme#S38606841 SAAH-aab63g07.g1 Agen 0058 Schmidtea mediterranea cDNA 5', mRNA sequence /clone_end=5' /gb=EE666744 /gi=113462991 /ug=Sme.9513 /len=726	Sme#S38606841
cust_sme_00299	4.50977	P	3.22741	A	2.43237	cust_sme_00299	gnl|UG|Sme#S38581411 PL04025A1C05 cDNA from sexually mature hermaphodites Schmidtea mediterranea cDNA 5', mRNA sequence /clone_end=5' /gb=DN302207 /gi=84602241 /ug=Sme.5954 /len=517	Sme#S38581411
cust_sme_09250	5.2693	P	4.24785	A	2.02996	cust_sme_09250	gnl|UG|Sme#S38573958 PL03018A1A09 cDNA from sexually mature hermaphodites Schmidtea mediterranea cDNA 5', mRNA sequence /clone_end=5' /gb=DN294754 /gi=84594932 /ug=Sme.13902 /len=789	Sme#S38573958	1515	CTSL2	2e-74	13039	Ctsl	6e-70
cust_sme_01820	4.01108	A	6.07237	P	0.239603	cust_sme_01820	gnl|UG|Sme#S38579512 PL04018B2F05 cDNA from sexually mature hermaphodites Schmidtea mediterranea cDNA 5', mRNA sequence /clone_end=5' /gb=DN300308 /gi=84600384 /ug=Sme.5334 /len=810	Sme#S38579512
cust_sme_03500	10.4197	P	12.0944	P	0.313227	cust_sme_03500	gnl|UG|Sme#S38592648 PL06015B1G08 cDNA from juvenile hermaphodites Schmidtea mediterranea cDNA 5', mRNA sequence /clone_end=5' /gb=DN313454 /gi=84613285 /ug=Sme.1922 /len=797	Sme#S38592648
cust_sme_03347	8.698	P	6.65814	P	4.11204	cust_sme_03347	gnl|UG|Sme#S38580747 PL04022B2G03 cDNA from sexually mature hermaphodites Schmidtea mediterranea cDNA 5', mRNA sequence /clone_end=5' /gb=DN301543 /gi=84601594 /ug=Sme.143 /len=536	Sme#S38580747
cust_sme_05195	1.96504	A	4.16109	P	0.218234	cust_sme_05195	gnl|UG|Sme#S38577462 PL04012A1H10 cDNA from sexually mature hermaphodites Schmidtea mediterranea cDNA 5', mRNA sequence /clone_end=5' /gb=DN298258 /gi=84598371 /ug=Sme.128 /len=715	Sme#S38577462	94033	ftmt	2e-07	383891	Gm5278	2e-07				171934	ftn-2	1e-06
cust_sme_03530	9.46761	P	8.45223	P	2.02144	cust_sme_03530	gnl|UG|Sme#S38635617 SAAH-aaa06a01.b1 Agen 0058 Schmidtea mediterranea cDNA 3', mRNA sequence /clone_end=3' /gb=EG411451 /gi=116368859 /ug=Sme.10014 /len=365	Sme#S38635617
cust_sme_07072	14.9516	P	11.922	P	8.166	cust_sme_07072	gnl|UG|Sme#S38616719 SAAH-aad30b07.g1 Agen 0058 Schmidtea mediterranea cDNA 5' similar to ref|NP_650264.1| CG8483-PA [Drosophila melanogaster] gb|AAK93325.1| LD39025p [Drosophila melanogaster] gb|AAF54913.2| CG8483-PA [Drosophila melanogaster], mRNA sequ	Sme#S38616719	221476	PI16	2e-29	544736	Glipr1l3	7e-30	41623	CG8483	6e-31	186049	scl-10	1e-22
cust_sme_01255	14.972	P	16.4408	P	0.361281	cust_sme_01255	gnl|UG|Sme#S38580590 PL04022A2G04 cDNA from sexually mature hermaphodites Schmidtea mediterranea cDNA 5', mRNA sequence /clone_end=5' /gb=DN301386 /gi=84601442 /ug=Sme.4869 /len=325	Sme#S38580590	124857	WFIKKN2	8e-13	433502	Wfdc6b	2e-14
cust_sme_00556	9.38473	P	10.703	P	0.401004	cust_sme_00556	gnl|UG|Sme#S38575920 PL04007A1B01 cDNA from sexually mature hermaphodites Schmidtea mediterranea cDNA 5', mRNA sequence /clone_end=5' /gb=DN296716 /gi=84596860 /ug=Sme.3804 /len=684	Sme#S38575920
cust_sme_01819	9.06278	P	10.8287	P	0.294044	cust_sme_01819	gnl|UG|Sme#S38576398 PL04008B1D09 cDNA from sexually mature hermaphodites Schmidtea mediterranea cDNA 5', mRNA sequence /clone_end=5' /gb=DN297194 /gi=84597330 /ug=Sme.4039 /len=773	Sme#S38576398	27294	dhdh	2e-32	71755	dhdh	3e-30
cust_sme_05712	3.98544	A	5.34453	P	0.389828	cust_sme_05712	gnl|UG|Sme#S38575847 PL04006B2B07 cDNA from sexually mature hermaphodites Schmidtea mediterranea cDNA 5', mRNA sequence /clone_end=5' /gb=DN296643 /gi=84596788 /ug=Sme.3769 /len=396	Sme#S38575847
cust_sme_04459	8.18389	P	6.7553	P	2.69183	cust_sme_04459	gnl|UG|Sme#S38594887 PL06021B1H05 cDNA from juvenile hermaphodites Schmidtea mediterranea cDNA 5', mRNA sequence /clone_end=5' /gb=DN315693 /gi=84615458 /ug=Sme.9194 /len=304	Sme#S38594887
cust_sme_05177	8.63112	P	6.74491	P	3.69664	cust_sme_05177	gnl|UG|Sme#S38599992 SAAH-aaa13h05.g1 Agen 0058 Schmidtea mediterranea cDNA 5', mRNA sequence /clone_end=5' /gb=EC616189 /gi=109709158 /ug=Sme.14322 /len=672	Sme#S38599992
cust_sme_02989	6.13707	P	7.54089	P	0.377925	cust_sme_02989	gnl|UG|Sme#S38592890 PL06016A2D04 cDNA from juvenile hermaphodites Schmidtea mediterranea cDNA 5', mRNA sequence /clone_end=5' /gb=DN313696 /gi=84613514 /ug=Sme.3382 /len=799	Sme#S38592890	8531	CSDAP1	3e-30	56449	csdA	2e-30
cust_sme_05575	13.9522	P	12.9259	P	2.03682	cust_sme_05575	gnl|UG|Sme#S38578306 PL04014B2H02 cDNA from sexually mature hermaphodites Schmidtea mediterranea cDNA 5', mRNA sequence /clone_end=5' /gb=DN299102 /gi=84599196 /ug=Sme.4112 /len=485	Sme#S38578306
cust_sme_03955	6.62208	P	8.32343	P	0.3075	cust_sme_03955	gnl|UG|Sme#S38593704 PL06018B1B07 cDNA from juvenile hermaphodites Schmidtea mediterranea cDNA 5', mRNA sequence /clone_end=5' /gb=DN314510 /gi=84614305 /ug=Sme.1185 /len=753	Sme#S38593704	377677	CA13	9e-41	12354	Car7	7e-41	34786	CAH1	5e-40	180972	cah-5	1e-23
cust_sme_02511	8.10575	P	7.0854	P	2.0284	cust_sme_02511	gnl|UG|Sme#S38644373 Schmidtea mediterranea clone H.19.8e(T3) unknown mRNA sequence /gb=AY068349 /gi=21308980 /ug=Sme.466 /len=867	Sme#S38644373
cust_sme_06649	3.99974	P	5.74517	P	0.298245	cust_sme_06649	gnl|UG|Sme#S38582780 PL05003B1A05 cDNA from sexually mature hermaphodites Schmidtea mediterranea cDNA 3', mRNA sequence /clone_end=3' /gb=DN303581 /gi=84603595 /ug=Sme.1735 /len=447	Sme#S38582780
cust_sme_08005	3.85304	P	2.75481	A	2.14093	cust_sme_08005	gnl|UG|Sme#S38582541 PL05002B2D11 cDNA from sexually mature hermaphodites Schmidtea mediterranea cDNA 3', mRNA sequence /clone_end=3' /gb=DN303342 /gi=84603358 /ug=Sme.6176 /len=754	Sme#S38582541
cust_sme_08612	4.23107	P	5.72377	P	0.355345	cust_sme_08612	gnl|UG|Sme#S38643897 Schmidtea mediterranea clone H.120.2a unknown mRNA sequence /gb=AY068827 /gi=21309456 /ug=Sme.13046 /len=702	Sme#S38643897
cust_sme_03741	13.9491	P	15.2819	P	0.396996	cust_sme_03741	gnl|UG|Sme#S38576912 PL04010A2D11 cDNA from sexually mature hermaphodites Schmidtea mediterranea cDNA 5', mRNA sequence /clone_end=5' /gb=DN297708 /gi=84597836 /ug=Sme.127 /len=595	Sme#S38576912	10584	COLEC10	1e-06	140792	Colec12	1e-06	38141	CG9134	5e-07	180299	clec-50	9e-06
cust_sme_06915	4.41038	P	3.2054	A	2.30533	cust_sme_06915	gnl|UG|Sme#S38634028 SAAH-aaa46b02.b1 Agen 0058 Schmidtea mediterranea cDNA 3', mRNA sequence /clone_end=3' /gb=EG409862 /gi=116367270 /ug=Sme.1117 /len=536	Sme#S38634028
cust_sme_09177	4.28371	P	5.30293	P	0.493383	cust_sme_09177	gnl|UG|Sme#S38589011 PL06005B2A04 cDNA from juvenile hermaphodites Schmidtea mediterranea cDNA 5', mRNA sequence /clone_end=5' /gb=DN309812 /gi=84609754 /ug=Sme.4401 /len=524	Sme#S38589011
cust_sme_07647	8.55259	P	9.65614	P	0.465372	cust_sme_07647	gnl|UG|Sme#S38579661 PL04019A2E12 cDNA from sexually mature hermaphodites Schmidtea mediterranea cDNA 5', mRNA sequence /clone_end=5' /gb=DN300457 /gi=84600531 /ug=Sme.5392 /len=579	Sme#S38579661	6513	slc2a1	1e-20	20525	slc2a1	9e-21
cust_sme_01569	16.6951	P	15.1792	P	2.85977	cust_sme_01569	gnl|UG|Sme#S38571218 PL030009A20G11 cDNA from sexually mature hermaphodites Schmidtea mediterranea cDNA 5', mRNA sequence /clone_end=5' /gb=DN292014 /gi=84592245 /ug=Sme.1777 /len=327	Sme#S38571218
cust_sme_06809	10.7121	P	9.55904	P	2.22384	cust_sme_06809	gnl|UG|Sme#S38594553 PL06020B2C11 cDNA from juvenile hermaphodites Schmidtea mediterranea cDNA 5', mRNA sequence /clone_end=5' /gb=DN315359 /gi=84615134 /ug=Sme.4221 /len=879	Sme#S38594553	23659	PLA2G15	5e-38	192654	PLA2G15	2e-38
cust_sme_00920	4.0802	P	9.10061	P	0.0308111	cust_sme_00920	gnl|UG|Sme#S38611022 SAAH-aac52g03.g1 Agen 0058 Schmidtea mediterranea cDNA 5' similar to ref|NP_495741.1| Pyridoxal-phosphate dependent enzyme and ACT domain containing protein (55.2 kD) [Caenorhabditis elegans] pir|T23166 hypothetical protein K01C8.1 -	Sme#S38611022	63826	srr	2e-12	27364	srr	3e-12
cust_sme_09827	1.95548	A	8.48738	P	0.0108069	cust_sme_09827	gnl|UG|Sme#S38589026 PL06005B2B09 cDNA from juvenile hermaphodites Schmidtea mediterranea cDNA 5', mRNA sequence /clone_end=5' /gb=DN309827 /gi=84609767 /ug=Sme.6604 /len=861	Sme#S38589026	3145	HMBS	3e-71	15288	HMBS	1e-71
cust_sme_08310	5.27549	P	3.5233	A	3.36869	cust_sme_08310	gnl|UG|Sme#S38587366 PL05015B2G08 cDNA from sexually mature hermaphodites Schmidtea mediterranea cDNA 3', mRNA sequence /clone_end=3' /gb=DN308167 /gi=84608135 /ug=Sme.5616 /len=786	Sme#S38587366	8513	LIPF	4e-38	67717	LIPF	5e-35
cust_sme_04471	15.2122	P	17.1634	P	0.258591	cust_sme_04471	gnl|UG|Sme#S38592960 PL06016B1B07 cDNA from juvenile hermaphodites Schmidtea mediterranea cDNA 5', mRNA sequence /clone_end=5' /gb=DN313766 /gi=84613582 /ug=Sme.13932 /len=807	Sme#S38592960	3988	lipA	3e-58	67717	LIPF	7e-56
cust_sme_03286	6.8144	P	5.56145	P	2.38329	cust_sme_03286	gnl|UG|Sme#S38644189 Schmidtea mediterranea clone H.60.11f unknown mRNA sequence /gb=AY068534 /gi=21309164 /ug=Sme.13246 /len=673	Sme#S38644189
cust_sme_06767	13.2969	P	12.1853	P	2.16087	cust_sme_06767	gnl|UG|Sme#S38607026 SAAH-aab65f09.g1 Agen 0058 Schmidtea mediterranea cDNA 5', mRNA sequence /clone_end=5' /gb=EE666929 /gi=113463176 /ug=Sme.10767 /len=303	Sme#S38607026
cust_sme_06232	10.7674	P	11.8094	P	0.485655	cust_sme_06232	gnl|UG|Sme#S38591266 PL06011B2G04 cDNA from juvenile hermaphodites Schmidtea mediterranea cDNA 5', mRNA sequence /clone_end=5' /gb=DN312072 /gi=84611942 /ug=Sme.618 /len=781	Sme#S38591266	27440	CECR5	2e-54	214932	CECR5	5e-55				186796	H32C10.1	2e-42
cust_sme_01988	10.1174	P	8.93091	P	2.27591	cust_sme_01988	gnl|UG|Sme#S38607149 SAAH-aab91c05.g1 Agen 0058 Schmidtea mediterranea cDNA 5', mRNA sequence /clone_end=5' /gb=EE667052 /gi=113463299 /ug=Sme.10782 /len=738	Sme#S38607149
cust_sme_00127	6.19596	P	7.37516	P	0.441599	cust_sme_00127	gnl|UG|Sme#S38586146 PL05012B1G05 cDNA from sexually mature hermaphodites Schmidtea mediterranea cDNA 3', mRNA sequence /clone_end=3' /gb=DN306947 /gi=84606922 /ug=Sme.1268 /len=736	Sme#S38586146
cust_sme_05686	9.86655	P	8.67279	P	2.28748	cust_sme_05686	gnl|UG|Sme#S38615153 SAAH-aab30a08.g1 Agen 0058 Schmidtea mediterranea cDNA 5' similar to ref|NP_620147.1| hypothetical protein BC018147 [Homo sapiens] gb|AAH18147.1|AAH18147 Unknown (protein for MGC:9690) [Homo sapiens] gb|AAP68819.1| replicative senesc	Sme#S38615153	123169	LEO1	2e-51	235497	LEO1	3e-51	40684	Atu	3e-39	178052	B0035.11	3e-34
cust_sme_05814	9.15531	P	8.14646	P	2.01231	cust_sme_05814	gnl|UG|Sme#S38601125 SAAH-aaa39b07.g1 Agen 0058 Schmidtea mediterranea cDNA 5' similar to sp|P35780|VA5_POLFU Venom allergen 5 (Antigen 5) (Ag5) (Allergen Pol f 5) (Pol f V) pir|F44583 venom allergen antigen Pol f 5 - paper wasp (Polistes fuscatus), mRNA	Sme#S38601125	221476	PI16	4e-23	74116	PI16	7e-23
cust_sme_06678	14.3225	P	16.6462	P	0.199759	cust_sme_06678	gnl|UG|Sme#S38571593 PL030010B10E11 cDNA from sexually mature hermaphodites Schmidtea mediterranea cDNA 5', mRNA sequence /clone_end=5' /gb=DN292389 /gi=84592609 /ug=Sme.13870 /len=615	Sme#S38571593	8513	LIPF	4e-53	67717	LIPF	2e-52
cust_sme_05313	10.7327	P	9.57685	P	2.22812	cust_sme_05313	gnl|UG|Sme#S38607886 SAAH-aab98f12.g1 Agen 0058 Schmidtea mediterranea cDNA 5' similar to ref|NP_173516.1| DEAD box RNA helicase, putative [Arabidopsis thaliana] pir|H86341 hypothetical protein F9H16.10 - Arabidopsis thaliana gb|AAD30599.1|AC007369_9 Sim	Sme#S38607886	1654	DDX3X	1e-23	26900	DDX3Y	2e-23
cust_sme_03950	11.8249	P	9.69898	P	4.36477	cust_sme_03950	gnl|UG|Sme#S38572133 PL030012A20C09 cDNA from sexually mature hermaphodites Schmidtea mediterranea cDNA 5', mRNA sequence /clone_end=5' /gb=DN292929 /gi=84593139 /ug=Sme.2201 /len=567	Sme#S38572133	5781	LOC344593	2e-15	19247	PTPN11	8e-16	39443	Ptp69D	2e-16	3565419	clr-1	2e-16
cust_sme_03036	12.6657	P	13.6669	P	0.499593	cust_sme_03036	gnl|UG|Sme#S38577790 PL04013A2C02 cDNA from sexually mature hermaphodites Schmidtea mediterranea cDNA 5', mRNA sequence /clone_end=5' /gb=DN298586 /gi=84598694 /ug=Sme.4685 /len=267	Sme#S38577790	7316	UBC	9e-09	623519	Gm5928	7e-09
cust_sme_06226	8.95785	P	14.4372	P	0.0224151	cust_sme_06226	gnl|UG|Sme#S38581662 PL04025B2G02 cDNA from sexually mature hermaphodites Schmidtea mediterranea cDNA 5', mRNA sequence /clone_end=5' /gb=DN302458 /gi=84602486 /ug=Sme.2139 /len=478	Sme#S38581662
cust_sme_03081	12.0088	P	13.0189	P	0.49653	cust_sme_03081	gnl|UG|Sme#S38590497 PL06009B2C09 cDNA from juvenile hermaphodites Schmidtea mediterranea cDNA 5', mRNA sequence /clone_end=5' /gb=DN311303 /gi=84611196 /ug=Sme.979 /len=775	Sme#S38590497	91647	atpaf2	7e-57	246782	atpaf2	3e-55	35399	l(2)k14505	5e-45	191004	Y116A8C.27	2e-30
cust_sme_04586	6.38524	P	7.99882	P	0.326786	cust_sme_04586	gnl|UG|Sme#S44177272 NB.11.1a NB Schmidtea mediterranea cDNA clone NB.11.1a, mRNA sequence /clone=NB.11.1a /gb=FG311492 /gi=187945185 /ug=Sme.155 /len=816	Sme#S44177272	6418	set	1e-12	56086	Gm5789	2e-12	41844	set	6e-12	177704	spr-2	5e-07
cust_sme_02568	4.29021	P	5.41596	P	0.458263	cust_sme_02568	gnl|UG|Sme#S38570241 PL030005B20D11 cDNA from sexually mature hermaphodites Schmidtea mediterranea cDNA 5', mRNA sequence /clone_end=5' /gb=DN291037 /gi=84591284 /ug=Sme.1223 /len=547	Sme#S38570241	3098	HK1	5e-19	15277	Hk2	2e-18	45875	Hex-A	1e-26	172751	hexokinase	1e-23
cust_sme_09433	13.6922	P	8.34415	P	40.7303	cust_sme_09433	gnl|UG|Sme#S38569525 PL030003B10E11 cDNA from sexually mature hermaphodites Schmidtea mediterranea cDNA 5', mRNA sequence /clone_end=5' /gb=DN290321 /gi=84590585 /ug=Sme.770 /len=323	Sme#S38569525	124857	WFIKKN2	2e-17	278507	WFIKKN2	9e-18	33593	CG3604	9e-14	172452	K10D3.4	4e-14
cust_sme_08982	5.50535	P	4.24037	P	2.40324	cust_sme_08982	gnl|UG|Sme#S38582450 PL05002B1E04 cDNA from sexually mature hermaphodites Schmidtea mediterranea cDNA 3', mRNA sequence /clone_end=3' /gb=DN303251 /gi=84603268 /ug=Sme.836 /len=760	Sme#S38582450	9706	Ulk2	2e-22	22241	ULK1	7e-23	39454	Atg1	2e-20	180311	unc-51	3e-23
cust_sme_08109	4.9414	P	5.9935	P	0.482268	cust_sme_08109	gnl|UG|Sme#S38582161 PL05001B2D06 cDNA from sexually mature hermaphodites Schmidtea mediterranea cDNA 3', mRNA sequence /clone_end=3' /gb=DN302962 /gi=84602982 /ug=Sme.749 /len=762	Sme#S38582161
cust_sme_03689	10.9027	P	9.85621	P	2.06545	cust_sme_03689	gnl|UG|Sme#S38577403 PL04012A1A11 cDNA from sexually mature hermaphodites Schmidtea mediterranea cDNA 5', mRNA sequence /clone_end=5' /gb=DN298199 /gi=84598313 /ug=Sme.4190 /len=569	Sme#S38577403
cust_sme_01013	4.96879	P	3.92669	A	2.05923	cust_sme_01013	gnl|UG|Sme#S38611892 SAAH-aab67c11.g1 Agen 0058 Schmidtea mediterranea cDNA 5', mRNA sequence /clone_end=5' /gb=EE671795 /gi=113468042 /ug=Sme.11044 /len=734	Sme#S38611892	64754	Smyd3	1e-15	69726	Smyd3	3e-16
cust_sme_06118	13.2471	P	11.949	P	2.45895	cust_sme_06118	gnl|UG|Sme#S38575203 PL04003X1D10 cDNA from sexually mature hermaphodites Schmidtea mediterranea cDNA 5', mRNA sequence /clone_end=5' /gb=DN295999 /gi=84596155 /ug=Sme.1517 /len=451	Sme#S38575203
cust_sme_08324	5.86817	P	4.64685	P	2.33159	cust_sme_08324	gnl|UG|Sme#S38613801 SAAH-aab88b12.g1 Agen 0058 Schmidtea mediterranea cDNA 5', mRNA sequence /clone_end=5' /gb=EE673704 /gi=113469951 /ug=Sme.11138 /len=597	Sme#S38613801
cust_sme_08492	6.00664	P	7.0351	P	0.490235	cust_sme_08492	gnl|UG|Sme#S38594830 PL06021B1C07 cDNA from juvenile hermaphodites Schmidtea mediterranea cDNA 5', mRNA sequence /clone_end=5' /gb=DN315636 /gi=84615403 /ug=Sme.9173 /len=823	Sme#S38594830	27304	Mocs3	5e-45	69372	Mocs3	5e-46
cust_sme_08351	5.71615	P	12.0781	P	0.0121582	cust_sme_08351	gnl|UG|Sme#S38577578 PL04012B1E07 cDNA from sexually mature hermaphodites Schmidtea mediterranea cDNA 5', mRNA sequence /clone_end=5' /gb=DN298374 /gi=84598485 /ug=Sme.4594 /len=811	Sme#S38577578	3145	HMBS	2e-61	15288	HMBS	6e-62
cust_sme_07980	11.9246	P	14.9878	P	0.119646	cust_sme_07980	gnl|UG|Sme#S38592582 PL06015B1B01 cDNA from juvenile hermaphodites Schmidtea mediterranea cDNA 5', mRNA sequence /clone_end=5' /gb=DN313388 /gi=84613222 /ug=Sme.8305 /len=814	Sme#S38592582	212	alaS2	7e-26	11656	alaS2	2e-25
cust_sme_07616	5.92028	P	7.9163	P	0.250691	cust_sme_07616	gnl|UG|Sme#S38571802 PL030011A20C05 cDNA from sexually mature hermaphodites Schmidtea mediterranea cDNA 5', mRNA sequence /clone_end=5' /gb=DN292598 /gi=84592813 /ug=Sme.2053 /len=479	Sme#S38571802
cust_sme_09372	10.0663	P	8.96103	P	2.1514	cust_sme_09372	gnl|UG|Sme#S38576732 PL04009B1H05 cDNA from sexually mature hermaphodites Schmidtea mediterranea cDNA 5', mRNA sequence /clone_end=5' /gb=DN297528 /gi=84597660 /ug=Sme.4203 /len=709	Sme#S38576732	6533	slc6a6	1e-27	21366	slc6a6	3e-27
cust_sme_02196	10.3044	P	9.21929	P	2.12156	cust_sme_02196	gnl|UG|Sme#S38594911 PL06021B2B07 cDNA from juvenile hermaphodites Schmidtea mediterranea cDNA 5', mRNA sequence /clone_end=5' /gb=DN315717 /gi=84615479 /ug=Sme.5712 /len=596	Sme#S38594911
cust_sme_00821	15.9214	P	17.2185	P	0.406923	cust_sme_00821	gnl|UG|Sme#S38577642 PL04012B2D04 cDNA from sexually mature hermaphodites Schmidtea mediterranea cDNA 5', mRNA sequence /clone_end=5' /gb=DN298438 /gi=84598548 /ug=Sme.13988 /len=430	Sme#S38577642	3988	lipA	1e-19	16889	lipA	6e-21
cust_sme_00736	14.5597	P	16.4969	P	0.261118	cust_sme_00736	gnl|UG|Sme#S38589436 PL06006B2F04 cDNA from juvenile hermaphodites Schmidtea mediterranea cDNA 5', mRNA sequence /clone_end=5' /gb=DN310237 /gi=84610165 /ug=Sme.1173 /len=771	Sme#S38589436	3988	lipA	2e-38	16889	lipA	3e-39	34463	CG31871	6e-35			1e-35
cust_sme_05354	10.9117	P	8.78828	P	4.35737	cust_sme_05354	gnl|UG|Sme#S38576700 PL04009B1D10 cDNA from sexually mature hermaphodites Schmidtea mediterranea cDNA 5', mRNA sequence /clone_end=5' /gb=DN297496 /gi=84597628 /ug=Sme.412 /len=688	Sme#S38576700
cust_sme_09277	3.72972	P	2.31044	A	2.67451	cust_sme_09277	gnl|UG|Sme#S38608509 SAAH-aab45g05.g1 Agen 0058 Schmidtea mediterranea cDNA 5', mRNA sequence /clone_end=5' /gb=EE668412 /gi=113464659 /ug=Sme.2540 /len=790	Sme#S38608509
cust_sme_06020	11.5719	P	12.6687	P	0.467548	cust_sme_06020	gnl|UG|Sme#S38575117 PL04002X1C03 cDNA from sexually mature hermaphodites Schmidtea mediterranea cDNA 5', mRNA sequence /clone_end=5' /gb=DN295913 /gi=84596070 /ug=Sme.946 /len=490	Sme#S38575117
cust_sme_01390	15.4971	P	13.9142	P	2.99577	cust_sme_01390	gnl|UG|Sme#S38574254 PL03018B2D03 cDNA from sexually mature hermaphodites Schmidtea mediterranea cDNA 5', mRNA sequence /clone_end=5' /gb=DN295050 /gi=84595220 /ug=Sme.43 /len=311	Sme#S38574254	90199	WFDC8	1e-12	21788	TFPI	4e-10	43872	Ppn	1e-09	180352	mlt-11	7e-10
cust_sme_06409	13.5169	P	11.641	P	3.6704	cust_sme_06409	gnl|UG|Sme#S38569601 PL030003B20G03 cDNA from sexually mature hermaphodites Schmidtea mediterranea cDNA 5', mRNA sequence /clone_end=5' /gb=DN290397 /gi=84590657 /ug=Sme.248 /len=459	Sme#S38569601
cust_sme_08330	5.68338	P	4.40715	A	2.42205	cust_sme_08330	gnl|UG|Sme#S38580772 PL04023A1A10 cDNA from sexually mature hermaphodites Schmidtea mediterranea cDNA 5', mRNA sequence /clone_end=5' /gb=DN301568 /gi=84601619 /ug=Sme.5735 /len=693	Sme#S38580772
cust_sme_04488	5.88083	P	7.84698	P	0.255934	cust_sme_04488	gnl|UG|Sme#S38592052 PL06014A1C12 cDNA from juvenile hermaphodites Schmidtea mediterranea cDNA 5', mRNA sequence /clone_end=5' /gb=DN312858 /gi=84612706 /ug=Sme.2463 /len=680	Sme#S38592052
cust_sme_05105	11.6268	P	10.5014	P	2.18165	cust_sme_05105	gnl|UG|Sme#S38578383 PL04015A1H10 cDNA from sexually mature hermaphodites Schmidtea mediterranea cDNA 5', mRNA sequence /clone_end=5' /gb=DN299179 /gi=84599273 /ug=Sme.1083 /len=500	Sme#S38578383
cust_sme_09547	1.46474	A	5.18635	P	0.0758023	cust_sme_09547	gnl|UG|Sme#S38569912 PL030004B20D10 cDNA from sexually mature hermaphodites Schmidtea mediterranea cDNA 5', mRNA sequence /clone_end=5' /gb=DN290708 /gi=84590962 /ug=Sme.1033 /len=502	Sme#S38569912
cust_sme_02182	13.0083	P	11.2578	P	3.3648	cust_sme_02182	gnl|UG|Sme#S38577915 PL04013B1G12 cDNA from sexually mature hermaphodites Schmidtea mediterranea cDNA 5', mRNA sequence /clone_end=5' /gb=DN298711 /gi=84598816 /ug=Sme.162 /len=468	Sme#S38577915
cust_sme_02770	2.97347	A	4.56444	P	0.331948	cust_sme_02770	gnl|UG|Sme#S38571176 PL030009A20C12 cDNA from sexually mature hermaphodites Schmidtea mediterranea cDNA 5', mRNA sequence /clone_end=5' /gb=DN291972 /gi=84592203 /ug=Sme.1750 /len=516	Sme#S38571176
cust_sme_01571	14.1648	P	12.9077	P	2.39012	cust_sme_01571	gnl|UG|Sme#S38642405 Schmidtea mediterranea clone NBE.4.12A mRNA sequence /gb=AY967622 /gi=62199251 /ug=Sme.416 /len=610	Sme#S38642405	6146	rpl22	4e-10	19934	rpl22	5e-10	31022	rpl22	4e-08
cust_sme_01629	7.46792	P	6.43612	P	2.04458	cust_sme_01629	gnl|UG|Sme#S38576689 PL04009B1C07 cDNA from sexually mature hermaphodites Schmidtea mediterranea cDNA 5', mRNA sequence /clone_end=5' /gb=DN297485 /gi=84597617 /ug=Sme.4179 /len=635	Sme#S38576689	162239	zfp1	5e-11	76390	Zfp735	2e-12
cust_sme_06759	6.35451	P	4.85684	A	2.82386	cust_sme_06759	gnl|UG|Sme#S38620869 SAAH-aac85b11.b1 Agen 0058 Schmidtea mediterranea cDNA 3', mRNA sequence /clone_end=3' /gb=EG348242 /gi=116034230 /ug=Sme.11481 /len=571	Sme#S38620869
cust_sme_09265	12.9561	P	11.8796	P	2.10884	cust_sme_09265	gnl|UG|Sme#S38581632 PL04025B2C09 cDNA from sexually mature hermaphodites Schmidtea mediterranea cDNA 5', mRNA sequence /clone_end=5' /gb=DN302428 /gi=84602456 /ug=Sme.3307 /len=416	Sme#S38581632
cust_sme_01039	6.4946	P	8.00643	P	0.350665	cust_sme_01039	gnl|UG|Sme#S38578447 PL04015A2G05 cDNA from sexually mature hermaphodites Schmidtea mediterranea cDNA 5', mRNA sequence /clone_end=5' /gb=DN299243 /gi=84599334 /ug=Sme.736 /len=755	Sme#S38578447
cust_sme_04862	3.81473	A	5.37296	P	0.339567	cust_sme_04862	gnl|UG|Sme#S38577022 PL04010B2A02 cDNA from sexually mature hermaphodites Schmidtea mediterranea cDNA 5', mRNA sequence /clone_end=5' /gb=DN297818 /gi=84597942 /ug=Sme.4351 /len=420	Sme#S38577022
cust_sme_08935	6.22488	P	11.1678	P	0.0325103	cust_sme_08935	gnl|UG|Sme#S38623394 SAAH-aad14c05.g1 Agen 0058 Schmidtea mediterranea cDNA 5' similar to ref|NP_495741.1| Pyridoxal-phosphate dependent enzyme and ACT domain containing protein (55.2 kD) [Caenorhabditis elegans] pir|T23166 hypothetical protein K01C8.1 -	Sme#S38623394
cust_sme_01151	11.6033	P	10.4872	P	2.16754	cust_sme_01151	gnl|UG|Sme#S38626750 SAAH-aac73d04.g1 Agen 0058 Schmidtea mediterranea cDNA 5' similar to pir|A47151 methionine adenosyltransferase (EC 2.5.1.6) - mouse, mRNA sequence /clone_end=5' /gb=EG354009 /gi=116039997 /ug=Sme.14041 /len=750	Sme#S38626750	4144	mat2a	2e-88	11720	mat1a	5e-89
cust_sme_03641	2.84173	A	6.86218	P	0.0616204	cust_sme_03641	gnl|UG|Sme#S38573287 PL030015B20H01 cDNA from sexually mature hermaphodites Schmidtea mediterranea cDNA 5', mRNA sequence /clone_end=5' /gb=DN294083 /gi=84594271 /ug=Sme.2693 /len=290	Sme#S38573287
cust_sme_04006	9.96827	P	8.95393	P	2.01997	cust_sme_04006	gnl|UG|Sme#S38599247 SAAH-aaa65c09.g1 Agen 0058 Schmidtea mediterranea cDNA 5' similar to ref|XP_308283.1| ENSANGP00000010728 [Anopheles gambiae] gb|EAA03911.2| ENSANGP00000010728 [Anopheles gambiae str. PEST], mRNA sequence /clone_end=5' /gb=EC615444 /g	Sme#S38599247	5586	pkn2	5e-100	109333	pkn2	5e-99
cust_sme_02027	4.54441	P	5.65222	P	0.463999	cust_sme_02027	gnl|UG|Sme#S38587188 PL05015A2H05 cDNA from sexually mature hermaphodites Schmidtea mediterranea cDNA 3', mRNA sequence /clone_end=3' /gb=DN307989 /gi=84607960 /ug=Sme.6455 /len=719	Sme#S38587188	6711	SPTBN1	8e-14	20741	Spnb1	4e-12
cust_sme_05592	13.3056	P	12.1846	P	2.17488	cust_sme_05592	gnl|UG|Sme#S38645517 Schmidtea mediterranea clone M11 myosin heavy chain A (MhcA) mRNA, partial cds /cds=p(1,4035) /gb=AF112359 /gi=18652657 /ug=Sme.5414 /len=4176	Sme#S38645517	4624	Myh6	0	17888	Myh6	0
cust_sme_07995	9.98362	P	8.92668	P	2.08052	cust_sme_07995	gnl|UG|Sme#S38576949 PL04010A2H08 cDNA from sexually mature hermaphodites Schmidtea mediterranea cDNA 5', mRNA sequence /clone_end=5' /gb=DN297745 /gi=84597871 /ug=Sme.3142 /len=588	Sme#S38576949	2286	Fkbp2	4e-40	14227	Fkbp2	2e-40
cust_sme_03518	12.5758	P	11.472	P	2.14914	cust_sme_03518	gnl|UG|Sme#S38576375 PL04008B1B06 cDNA from sexually mature hermaphodites Schmidtea mediterranea cDNA 5', mRNA sequence /clone_end=5' /gb=DN297171 /gi=84597308 /ug=Sme.1024 /len=708	Sme#S38576375
cust_sme_08463	11.856	P	12.9397	P	0.471834	cust_sme_08463	gnl|UG|Sme#S38580857 PL04023A2B04 cDNA from sexually mature hermaphodites Schmidtea mediterranea cDNA 5', mRNA sequence /clone_end=5' /gb=DN301653 /gi=84601702 /ug=Sme.5763 /len=515	Sme#S38580857	5053	pah	1e-44	18478	pah	2e-44
cust_sme_05320	9.32137	P	11.4823	P	0.223614	cust_sme_05320	gnl|UG|Sme#S38570022 PL030005A10G09 cDNA from sexually mature hermaphodites Schmidtea mediterranea cDNA 5', mRNA sequence /clone_end=5' /gb=DN290818 /gi=84591070 /ug=Sme.1102 /len=550	Sme#S38570022
cust_sme_06722	12.1598	P	10.3756	P	3.44443	cust_sme_06722	gnl|UG|Sme#S38577624 PL04012B2B04 cDNA from sexually mature hermaphodites Schmidtea mediterranea cDNA 5', mRNA sequence /clone_end=5' /gb=DN298420 /gi=84598531 /ug=Sme.3402 /len=510	Sme#S38577624
cust_sme_01556	7.76712	P	8.77402	P	0.497612	cust_sme_01556	gnl|UG|Sme#S38576847 PL04010A1E04 cDNA from sexually mature hermaphodites Schmidtea mediterranea cDNA 5', mRNA sequence /clone_end=5' /gb=DN297643 /gi=84597771 /ug=Sme.2214 /len=572	Sme#S38576847
cust_sme_07204	10.1204	P	8.63282	P	2.80428	cust_sme_07204	gnl|UG|Sme#S38588298 PL06003X1C11 cDNA from juvenile hermaphodites Schmidtea mediterranea cDNA 5', mRNA sequence /clone_end=5' /gb=DN309099 /gi=84609057 /ug=Sme.6571 /len=644	Sme#S38588298
cust_sme_02665	8.18858	P	6.94187	P	2.37299	cust_sme_02665	gnl|UG|Sme#S38626615 SAAH-aaa72b04.g1 Agen 0058 Schmidtea mediterranea cDNA 5' similar to gb|AAP06156.1| similar to NM_070996 RAS-related protein in Caenorhabditis elegans [Schistosoma japonicum], mRNA sequence /clone_end=5' /gb=EG353888 /gi=116039876 /u	Sme#S38626615	4218	RAB8A	4e-51	235442	RAB8B	8e-51
cust_sme_01149	10.3874	P	9.31944	P	2.0965	cust_sme_01149	gnl|UG|Sme#S38579645 PL04019A2D07 cDNA from sexually mature hermaphodites Schmidtea mediterranea cDNA 5', mRNA sequence /clone_end=5' /gb=DN300441 /gi=84600516 /ug=Sme.5385 /len=767	Sme#S38579645
cust_sme_05953	11.9358	P	10.3283	P	3.04718	cust_sme_05953	gnl|UG|Sme#S38577409 PL04012A1B09 cDNA from sexually mature hermaphodites Schmidtea mediterranea cDNA 5', mRNA sequence /clone_end=5' /gb=DN298205 /gi=84598319 /ug=Sme.4523 /len=831	Sme#S38577409
cust_sme_07157	11.5192	P	10.4461	P	2.10394	cust_sme_07157	gnl|UG|Sme#S38585694 PL05011A2H05 cDNA from sexually mature hermaphodites Schmidtea mediterranea cDNA 3', mRNA sequence /clone_end=3' /gb=DN306495 /gi=84606475 /ug=Sme.4641 /len=746	Sme#S38585694	7187	TRAF3	2e-15	22031	TRAF3	9e-14
cust_sme_00429	16.4752	P	13.6184	P	7.24408	cust_sme_00429	gnl|UG|Sme#S38576913 PL04010A2D12 cDNA from sexually mature hermaphodites Schmidtea mediterranea cDNA 5', mRNA sequence /clone_end=5' /gb=DN297709 /gi=84597837 /ug=Sme.13977 /len=437	Sme#S38576913	256710	GLIPR1L1	1e-19	544736	Glipr1l3	7e-21
cust_sme_06806	3.26642	A	4.34314	P	0.474105	cust_sme_06806	gnl|UG|Sme#S38592643 PL06015B1G03 cDNA from juvenile hermaphodites Schmidtea mediterranea cDNA 5', mRNA sequence /clone_end=5' /gb=DN313449 /gi=84613280 /ug=Sme.7636 /len=844	Sme#S38592643	1996	ELAVL4	2e-67	15572	ELAVL4	2e-67
cust_sme_03705	12.4877	P	10.271	P	4.64826	cust_sme_03705	gnl|UG|Sme#S38575731 PL04006A2F10 cDNA from sexually mature hermaphodites Schmidtea mediterranea cDNA 5', mRNA sequence /clone_end=5' /gb=DN296527 /gi=84596676 /ug=Sme.985 /len=719	Sme#S38575731
cust_sme_06310	8.3592	P	9.51909	P	0.447548	cust_sme_06310	gnl|UG|Sme#S38583601 PL05005B2A06 cDNA from sexually mature hermaphodites Schmidtea mediterranea cDNA 3', mRNA sequence /clone_end=3' /gb=DN304402 /gi=84604407 /ug=Sme.2639 /len=684	Sme#S38583601
cust_sme_07792	4.20888	P	3.01264	A	2.29141	cust_sme_07792	gnl|UG|Sme#S44176532 H.30.7g H (Schmidtea mediterranea Head) Schmidtea mediterranea cDNA clone H.30.7g, mRNA sequence /clone=H.30.7g /gb=FG310752 /gi=187944386 /ug=Sme.14739 /len=458	Sme#S44176532
cust_sme_01207	1.43383	A	4.71258	P	0.103038	cust_sme_01207	gnl|UG|Sme#S38582298 PL05002A1H04 cDNA from sexually mature hermaphodites Schmidtea mediterranea cDNA 3', mRNA sequence /clone_end=3' /gb=DN303099 /gi=84603117 /ug=Sme.978 /len=749	Sme#S38582298
cust_sme_02341	6.71492	P	8.03011	P	0.401873	cust_sme_02341	gnl|UG|Sme#S38568838 PL030001B10B12 cDNA from sexually mature hermaphodites Schmidtea mediterranea cDNA 5', mRNA sequence /clone_end=5' /gb=DN289634 /gi=84589911 /ug=Sme.238 /len=602	Sme#S38568838
cust_sme_02604	7.38573	P	8.41432	P	0.490188	cust_sme_02604	gnl|UG|Sme#S38575270 PL04004X1E03 cDNA from sexually mature hermaphodites Schmidtea mediterranea cDNA 5', mRNA sequence /clone_end=5' /gb=DN296066 /gi=84596222 /ug=Sme.1956 /len=804	Sme#S38575270
cust_sme_05677	5.23189	P	6.26067	P	0.490125	cust_sme_05677	gnl|UG|Sme#S38644968 Schmidtea mediterranea clone H.95.12f unknown mRNA sequence /gb=AY067752 /gi=21308385 /ug=Sme.13642 /len=865	Sme#S38644968				244653	HYDIN	3e-45
cust_sme_07123	8.86195	P	13.184	P	0.049994	cust_sme_07123	gnl|UG|Sme#S38610809 SAAH-aab48h01.g1 Agen 0058 Schmidtea mediterranea cDNA 5', mRNA sequence /clone_end=5' /gb=EE670712 /gi=113466959 /ug=Sme.9431 /len=759	Sme#S38610809
cust_sme_05053	14.4112	P	12.572	P	3.57796	cust_sme_05053	gnl|UG|Sme#S38635927 SAAH-aaa83h12.b1 Agen 0058 Schmidtea mediterranea cDNA 3' similar to ref|NP_010712.1| putative light chain of dynein; Dyn2p [Saccharomyces cerevisiae] sp|Q02647|DYL1_YEAST DYNEIN LIGHT CHAIN 1, CYTOPLASMIC pir||S66142 dynein light	Sme#S38635927	8655	dynll1	2e-07	56455	Gm11582	2e-07	31405	ctp	3e-07	175922	dlc-1	8e-08
cust_sme_00072	12.7241	P	10.8393	P	3.69304	cust_sme_00072	gnl|UG|Sme#S38575743 PL04006A2H02 cDNA from sexually mature hermaphodites Schmidtea mediterranea cDNA 5', mRNA sequence /clone_end=5' /gb=DN296539 /gi=84596688 /ug=Sme.3713 /len=672	Sme#S38575743	7035	TFPI	7e-25	21788	TFPI	3e-23
cust_sme_07701	7.74854	P	6.56168	P	2.27656	cust_sme_07701	gnl|UG|Sme#S38594282 PL06020A1D06 cDNA from juvenile hermaphodites Schmidtea mediterranea cDNA 5', mRNA sequence /clone_end=5' /gb=DN315088 /gi=84614869 /ug=Sme.8570 /len=885	Sme#S38594282	130888	FBXO36	4e-32	66153	FBXO36	5e-30
cust_sme_06162	5.95145	P	7.44475	P	0.3552	cust_sme_06162	gnl|UG|Sme#S38592365 PL06014B2G02 cDNA from juvenile hermaphodites Schmidtea mediterranea cDNA 5', mRNA sequence /clone_end=5' /gb=DN313171 /gi=84613008 /ug=Sme.2358 /len=766	Sme#S38592365	2896	grn	5e-20	14824	grn	1e-20

## Sheet: iAlbino_VS_iControl_2_fc2
ProbeName	iP4_NS	iP4_flags	iG_NS	iG_flags	foldchange	ProbeName	description	TargetID	hsa_enztrz_id	Has_Symbol	hsa_evalue	Mmu_gene_id	Mmu_Symbol	mmu_evalue	Dme_gene_id	Dme_Symbol	Dmel_evalue	Cel_gene_id	Cel_Symbol	Cel_evalue
cust_sme_06757	2.36278	A	7.45319	P	0.0293519	cust_sme_06757	gnl|UG|Sme#S38577330 PL04011B2B04 cDNA from sexually mature hermaphodites Schmidtea mediterranea cDNA 5', mRNA sequence /clone_end=5' /gb=DN298126 /gi=84598240 /ug=Sme.4479 /len=689	Sme#S38577330
cust_sme_01704	1.82709	A	4.64425	P	0.14189	cust_sme_01704	gnl|UG|Sme#S38569859 PL030004B10G08 cDNA from sexually mature hermaphodites Schmidtea mediterranea cDNA 5', mRNA sequence /clone_end=5' /gb=DN290655 /gi=84590912 /ug=Sme.1002 /len=674	Sme#S38569859	29105	C16orf80	3e-36	14894	gtl3	2e-36	34478	CG17118	5e-37	353416	C54C6.6	2e-36
cust_sme_09106	6.64503	P	3.57045	A	8.42446	cust_sme_09106	gnl|UG|Sme#S38620860 SAAH-aac85b03.b1 Agen 0058 Schmidtea mediterranea cDNA 3' similar to sp|P35781|VA51_VESCR Venom allergen 5.01 (Antigen 5-1) (Ag5-1) (Allergen Vesp c 5.01) (Vesp c V.01) pir|G44583 venom allergen antigen Vesp c 5.01 - European hornet,	Sme#S38620860	221476	PI16	6e-27	544736	Glipr1l3	6e-29
cust_sme_02238	6.2262	P	5.08542	P	2.20499	cust_sme_02238	gnl|UG|Sme#S38576081 PL04007B1C08 cDNA from sexually mature hermaphodites Schmidtea mediterranea cDNA 5', mRNA sequence /clone_end=5' /gb=DN296877 /gi=84597021 /ug=Sme.3890 /len=271	Sme#S38576081
cust_sme_09926	3.92619	P	4.92818	P	0.499312	cust_sme_09926	gnl|UG|Sme#S38577721 PL04013A1D02 cDNA from sexually mature hermaphodites Schmidtea mediterranea cDNA 5', mRNA sequence /clone_end=5' /gb=DN298517 /gi=84598627 /ug=Sme.4655 /len=527	Sme#S38577721	7038	Tg	1e-10	21819	Tg	1e-09
cust_sme_00559	5.34854	P	9.55117	P	0.0543102	cust_sme_00559	gnl|UG|Sme#S38579646 PL04019A2D08 cDNA from sexually mature hermaphodites Schmidtea mediterranea cDNA 5', mRNA sequence /clone_end=5' /gb=DN300442 /gi=84600517 /ug=Sme.5386 /len=827	Sme#S38579646
cust_sme_07640	3.02785	A	5.96402	P	0.130654	cust_sme_07640	gnl|UG|Sme#S38581241 PL04024B1A11 cDNA from sexually mature hermaphodites Schmidtea mediterranea cDNA 5', mRNA sequence /clone_end=5' /gb=DN302037 /gi=84602073 /ug=Sme.1554 /len=604	Sme#S38581241
cust_sme_09739	1.86126	A	6.90801	P	0.0302536	cust_sme_09739	gnl|UG|Sme#S38574546 PL03019B1F04 cDNA from sexually mature hermaphodites Schmidtea mediterranea cDNA 5', mRNA sequence /clone_end=5' /gb=DN295342 /gi=84595508 /ug=Sme.3164 /len=630	Sme#S38574546	286336	FAM78A	8e-07	241303	FAM78A	9e-07
cust_sme_03897	5.96978	P	8.08448	P	0.230894	cust_sme_03897	gnl|UG|Sme#S38577354 PL04011B2D11 cDNA from sexually mature hermaphodites Schmidtea mediterranea cDNA 5', mRNA sequence /clone_end=5' /gb=DN298150 /gi=84598264 /ug=Sme.4491 /len=553	Sme#S38577354
cust_sme_07688	1.77813	A	5.54549	P	0.0734361	cust_sme_07688	gnl|UG|Sme#S38579954 PL04020A2D01 cDNA from sexually mature hermaphodites Schmidtea mediterranea cDNA 5', mRNA sequence /clone_end=5' /gb=DN300750 /gi=84600819 /ug=Sme.2478 /len=774	Sme#S38579954
cust_sme_09376	8.51601	P	9.62205	P	0.46457	cust_sme_09376	gnl|UG|Sme#S38575503 PL04005B1E09 cDNA from sexually mature hermaphodites Schmidtea mediterranea cDNA 5', mRNA sequence /clone_end=5' /gb=DN296299 /gi=84596454 /ug=Sme.3571 /len=772	Sme#S38575503	7009	tmbim6	4e-37	110213	tmbim6	4e-39
cust_sme_02093	1.49644	A	6.68947	P	0.0273364	cust_sme_02093	gnl|UG|Sme#S38574307 PL03018B2H11 cDNA from sexually mature hermaphodites Schmidtea mediterranea cDNA 5', mRNA sequence /clone_end=5' /gb=DN295103 /gi=84595272 /ug=Sme.3081 /len=768	Sme#S38574307	286336	FAM78A	2e-25	241303	FAM78A	3e-25
cust_sme_06904	1.64671	A	6.72522	P	0.0295949	cust_sme_06904	gnl|UG|Sme#S38568774 PL030001A20E06 cDNA from sexually mature hermaphodites Schmidtea mediterranea cDNA 5', mRNA sequence /clone_end=5' /gb=DN289570 /gi=84589847 /ug=Sme.185 /len=584	Sme#S38568774
cust_sme_08362	2.15058	A	4.64685	P	0.177234	cust_sme_08362	gnl|UG|Sme#S38573242 PL030015B20C11 cDNA from sexually mature hermaphodites Schmidtea mediterranea cDNA 5', mRNA sequence /clone_end=5' /gb=DN294038 /gi=84594227 /ug=Sme.2666 /len=591	Sme#S38573242	90139	Tspan18	7e-08	241556	Tspan18	4e-08
cust_sme_03180	13.2067	P	12.1477	P	2.08351	cust_sme_03180	gnl|UG|Sme#S38575897 PL04006B2G08 cDNA from sexually mature hermaphodites Schmidtea mediterranea cDNA 5', mRNA sequence /clone_end=5' /gb=DN296693 /gi=84596837 /ug=Sme.3794 /len=530	Sme#S38575897
cust_sme_07996	3.36681	A	7.54278	P	0.0553234	cust_sme_07996	gnl|UG|Sme#S38578796 PL04016B1B12 cDNA from sexually mature hermaphodites Schmidtea mediterranea cDNA 5', mRNA sequence /clone_end=5' /gb=DN299592 /gi=84599677 /ug=Sme.3351 /len=879	Sme#S38578796
cust_sme_07281	13.5145	P	15.2603	P	0.298175	cust_sme_07281	gnl|UG|Sme#S38577791 PL04013A2C03 cDNA from sexually mature hermaphodites Schmidtea mediterranea cDNA 5', mRNA sequence /clone_end=5' /gb=DN298587 /gi=84598695 /ug=Sme.872 /len=472	Sme#S38577791
cust_sme_09800	2.27527	A	3.99265	P	0.3041	cust_sme_09800	gnl|UG|Sme#S38575157 PL04002X1G10 cDNA from sexually mature hermaphodites Schmidtea mediterranea cDNA 5', mRNA sequence /clone_end=5' /gb=DN295953 /gi=84596110 /ug=Sme.2070 /len=778	Sme#S38575157	1036	CDO1	1e-14	12583	CDO1	2e-14	37139	CG5493	4e-10	180434	F56F10.3	3e-16
cust_sme_09907	8.82253	P	10.1158	P	0.408026	cust_sme_09907	gnl|UG|Sme#S38621580 SAAH-aad01c02.g1 Agen 0058 Schmidtea mediterranea cDNA 5' similar to gb|AAH00977.1| aminolevulinate, delta-, dehydratase [Homo sapiens], mRNA sequence /clone_end=5' /gb=EG348953 /gi=116034941 /ug=Sme.10269 /len=767	Sme#S38621580	210	Alad	1e-76	17025	Alad	3e-75
cust_sme_02627	4.31322	P	7.88363	P	0.084178	cust_sme_02627	gnl|UG|Sme#S38576650 PL04009A2G09 cDNA from sexually mature hermaphodites Schmidtea mediterranea cDNA 5', mRNA sequence /clone_end=5' /gb=DN297446 /gi=84597578 /ug=Sme.4163 /len=614	Sme#S38576650
cust_sme_04340	5.45653	P	7.02246	P	0.337759	cust_sme_04340	gnl|UG|Sme#S38568991 PL030002A10A11 cDNA from sexually mature hermaphodites Schmidtea mediterranea cDNA 5', mRNA sequence /clone_end=5' /gb=DN289787 /gi=84590061 /ug=Sme.364 /len=654	Sme#S38568991	84790	TUBA1C	1e-73	22146	Gm6682	1e-73	40848	alphatub84b	1e-73	185538	tba-9	9e-74
cust_sme_08708	4.02162	P	2.89425	A	2.18461	cust_sme_08708	gnl|UG|Sme#S38583356 PL05005A1C08 cDNA from sexually mature hermaphodites Schmidtea mediterranea cDNA 3', mRNA sequence /clone_end=3' /gb=DN304157 /gi=84604166 /ug=Sme.3070 /len=780	Sme#S38583356
cust_sme_02232	7.23114	P	6.1727	P	2.08267	cust_sme_02232	gnl|UG|Sme#S38606841 SAAH-aab63g07.g1 Agen 0058 Schmidtea mediterranea cDNA 5', mRNA sequence /clone_end=5' /gb=EE666744 /gi=113462991 /ug=Sme.9513 /len=726	Sme#S38606841
cust_sme_08384	2.44266	A	4.47538	P	0.244394	cust_sme_08384	gnl|UG|Sme#S38581139 PL04024A1H01 cDNA from sexually mature hermaphodites Schmidtea mediterranea cDNA 5', mRNA sequence /clone_end=5' /gb=DN301935 /gi=84601974 /ug=Sme.3233 /len=806	Sme#S38581139
cust_sme_01595	3.78415	P	5.52967	P	0.298226	cust_sme_01595	gnl|UG|Sme#S38593438 PL06017B2C05 cDNA from juvenile hermaphodites Schmidtea mediterranea cDNA 5', mRNA sequence /clone_end=5' /gb=DN314244 /gi=84614049 /ug=Sme.31 /len=592	Sme#S38593438	2494	NR5A2	4e-13	26424	NR5A2	6e-13	35332	Hr38	4e-13	175462	nhr-6	1e-11
cust_sme_02636	5.02051	P	6.14746	P	0.457884	cust_sme_02636	gnl|UG|Sme#S38575710 PL04006A2D04 cDNA from sexually mature hermaphodites Schmidtea mediterranea cDNA 5', mRNA sequence /clone_end=5' /gb=DN296506 /gi=84596655 /ug=Sme.3692 /len=839	Sme#S38575710
cust_sme_04316	3.90162	P	2.8568	A	2.06311	cust_sme_04316	gnl|UG|Sme#S38583849 PL05006A2F10 cDNA from sexually mature hermaphodites Schmidtea mediterranea cDNA 3', mRNA sequence /clone_end=3' /gb=DN304650 /gi=84604651 /ug=Sme.2859 /len=679	Sme#S38583849
cust_sme_00299	5.01075	P	3.30045	A	3.27231	cust_sme_00299	gnl|UG|Sme#S38581411 PL04025A1C05 cDNA from sexually mature hermaphodites Schmidtea mediterranea cDNA 5', mRNA sequence /clone_end=5' /gb=DN302207 /gi=84602241 /ug=Sme.5954 /len=517	Sme#S38581411
cust_sme_07972	1.85219	A	5.45653	P	0.0822216	cust_sme_07972	gnl|UG|Sme#S38591551 PL06012B1H02 cDNA from juvenile hermaphodites Schmidtea mediterranea cDNA 5', mRNA sequence /clone_end=5' /gb=DN312357 /gi=84612217 /ug=Sme.2923 /len=772	Sme#S38591551
cust_sme_03029	2.90836	A	6.12439	P	0.107617	cust_sme_03029	gnl|UG|Sme#S38569977 PL030005A10C04 cDNA from sexually mature hermaphodites Schmidtea mediterranea cDNA 5', mRNA sequence /clone_end=5' /gb=DN290773 /gi=84591026 /ug=Sme.1079 /len=510	Sme#S38569977	56344	CABP5	4e-14	70405	Calml3	7e-15	39916	TpnC73F	7e-19	174612	tnc-2	1e-14
cust_sme_07615	5.13605	P	7.49129	P	0.195436	cust_sme_07615	gnl|UG|Sme#S38578264 PL04014B2C11 cDNA from sexually mature hermaphodites Schmidtea mediterranea cDNA 5', mRNA sequence /clone_end=5' /gb=DN299060 /gi=84599158 /ug=Sme.4876 /len=787	Sme#S38578264
cust_sme_00525	5.10577	P	9.33292	P	0.0533951	cust_sme_00525	gnl|UG|Sme#S38578188 PL04014B1D03 cDNA from sexually mature hermaphodites Schmidtea mediterranea cDNA 5', mRNA sequence /clone_end=5' /gb=DN298984 /gi=84599083 /ug=Sme.3793 /len=478	Sme#S38578188
cust_sme_09950	2.90433	A	3.98138	P	0.473997	cust_sme_09950	gnl|UG|Sme#S38578771 PL04016A2H05 cDNA from sexually mature hermaphodites Schmidtea mediterranea cDNA 5', mRNA sequence /clone_end=5' /gb=DN299567 /gi=84599652 /ug=Sme.5071 /len=816	Sme#S38578771
cust_sme_06661	4.93507	P	7.51573	P	0.167164	cust_sme_06661	gnl|UG|Sme#S38577772 PL04013A2A07 cDNA from sexually mature hermaphodites Schmidtea mediterranea cDNA 5', mRNA sequence /clone_end=5' /gb=DN298568 /gi=84598677 /ug=Sme.3353 /len=897	Sme#S38577772
cust_sme_08421	2.40265	A	5.51783	P	0.115409	cust_sme_08421	gnl|UG|Sme#S38577995 PL04013B2H02 cDNA from sexually mature hermaphodites Schmidtea mediterranea cDNA 5', mRNA sequence /clone_end=5' /gb=DN298791 /gi=84598893 /ug=Sme.4774 /len=807	Sme#S38577995
cust_sme_01979	4.0264	P	6.05286	P	0.245457	cust_sme_01979	gnl|UG|Sme#S38573300 PL030016A10A03 cDNA from sexually mature hermaphodites Schmidtea mediterranea cDNA 5', mRNA sequence /clone_end=5' /gb=DN294096 /gi=84594284 /ug=Sme.2699 /len=464	Sme#S38573300	5478	PPIAL3	5e-37	105675	PPIF	4e-36
cust_sme_03912	7.10707	P	8.28384	P	0.44234	cust_sme_03912	gnl|UG|Sme#S38589794 PL06007B2E07 cDNA from juvenile hermaphodites Schmidtea mediterranea cDNA 5', mRNA sequence /clone_end=5' /gb=DN310596 /gi=84610511 /ug=Sme.7011 /len=858	Sme#S38589794	441054	C4orf47	1e-32	69479	1700029J07Rik	2e-34
cust_sme_05783	3.42997	P	6.86485	P	0.0924696	cust_sme_05783	gnl|UG|Sme#S38575322 PL04005A1B08 cDNA from sexually mature hermaphodites Schmidtea mediterranea cDNA 5', mRNA sequence /clone_end=5' /gb=DN296118 /gi=84596274 /ug=Sme.3472 /len=601	Sme#S38575322
cust_sme_00119	9.24416	P	10.5259	P	0.411286	cust_sme_00119	gnl|UG|Sme#S38591160 PL06011B1E11 cDNA from juvenile hermaphodites Schmidtea mediterranea cDNA 5', mRNA sequence /clone_end=5' /gb=DN311966 /gi=84611837 /ug=Sme.5103 /len=692	Sme#S38591160	26986	PABPC1	3e-25	18458	PABPC1	3e-25
cust_sme_09364	2.9917	A	5.24427	P	0.20985	cust_sme_09364	gnl|UG|Sme#S38575998 PL04007A2B08 cDNA from sexually mature hermaphodites Schmidtea mediterranea cDNA 5', mRNA sequence /clone_end=5' /gb=DN296794 /gi=84596938 /ug=Sme.3852 /len=830	Sme#S38575998
cust_sme_08162	9.07603	P	10.0868	P	0.496287	cust_sme_08162	gnl|UG|Sme#S38581286 PL04024B1F03 cDNA from sexually mature hermaphodites Schmidtea mediterranea cDNA 5', mRNA sequence /clone_end=5' /gb=DN302082 /gi=84602118 /ug=Sme.5920 /len=595	Sme#S38581286	4190	Mdh1	9e-42	17449	Mdh1	1e-40
cust_sme_00623	2.60842	A	6.39626	P	0.0724012	cust_sme_00623	gnl|UG|Sme#S38574699 PL03020A1C07 cDNA from sexually mature hermaphodites Schmidtea mediterranea cDNA 5', mRNA sequence /clone_end=5' /gb=DN295495 /gi=84595656 /ug=Sme.2285 /len=541	Sme#S38574699	7038	Tg	5e-08	21819	Tg	2e-07
cust_sme_01439	4.28371	P	7.13252	P	0.138811	cust_sme_01439	gnl|UG|Sme#S38579907 PL04020A1G06 cDNA from sexually mature hermaphodites Schmidtea mediterranea cDNA 5', mRNA sequence /clone_end=5' /gb=DN300703 /gi=84600772 /ug=Sme.2159 /len=606	Sme#S38579907	64359	nxn	3e-12	18230	nxn	4e-12				190187	Y52E8A.3	3e-13
cust_sme_08422	4.29958	P	5.90702	P	0.328181	cust_sme_08422	gnl|UG|Sme#S38588851 PL06005A2C07 cDNA from juvenile hermaphodites Schmidtea mediterranea cDNA 5', mRNA sequence /clone_end=5' /gb=DN309652 /gi=84609598 /ug=Sme.6870 /len=809	Sme#S38588851	163882	Cnst	3e-06
cust_sme_00063	3.58348	A	6.90063	P	0.100332	cust_sme_00063	gnl|UG|Sme#S38589020 PL06005B2B02 cDNA from juvenile hermaphodites Schmidtea mediterranea cDNA 5', mRNA sequence /clone_end=5' /gb=DN309821 /gi=84609761 /ug=Sme.14100 /len=789	Sme#S38589020	347733	tubb2b	2e-105	73710	Tubb2a-ps2	3e-105
cust_sme_03015	3.30674	A	5.87685	P	0.168392	cust_sme_03015	gnl|UG|Sme#S38642483 Schmidtea mediterranea clone HE.4.07D mRNA sequence /gb=AY967543 /gi=62199173 /ug=Sme.10386 /len=965	Sme#S38642483
cust_sme_08994	4.99495	P	6.23907	P	0.422167	cust_sme_08994	gnl|UG|Sme#S38574736 PL03020A1G01 cDNA from sexually mature hermaphodites Schmidtea mediterranea cDNA 5', mRNA sequence /clone_end=5' /gb=DN295532 /gi=84595693 /ug=Sme.3234 /len=735	Sme#S38574736	7417	vdac2	3e-22	22334	vdac2	4e-22
cust_sme_08213	4.13113	P	7.20979	P	0.118367	cust_sme_08213	gnl|UG|Sme#S38576621 PL04009A2D07 cDNA from sexually mature hermaphodites Schmidtea mediterranea cDNA 5', mRNA sequence /clone_end=5' /gb=DN297417 /gi=84597551 /ug=Sme.4142 /len=742	Sme#S38576621
cust_sme_08485	5.22858	P	7.41016	P	0.220434	cust_sme_08485	gnl|UG|Sme#S38572609 PL030013B20F11 cDNA from sexually mature hermaphodites Schmidtea mediterranea cDNA 5', mRNA sequence /clone_end=5' /gb=DN293405 /gi=84593607 /ug=Sme.2403 /len=574	Sme#S38572609	84299	c17orf37	2e-14	103742	1810046J19Rik	2e-14
cust_sme_02332	5.12399	P	7.26631	P	0.226515	cust_sme_02332	gnl|UG|Sme#S38581045 PL04023B2F01 cDNA from sexually mature hermaphodites Schmidtea mediterranea cDNA 5', mRNA sequence /clone_end=5' /gb=DN301841 /gi=84601884 /ug=Sme.5829 /len=844	Sme#S38581045	728460	LOC728460	7e-15	66758	Zfp474	8e-15
cust_sme_08311	1.76105	A	4.15529	P	0.190222	cust_sme_08311	gnl|UG|Sme#S38577126 PL04011A1D03 cDNA from sexually mature hermaphodites Schmidtea mediterranea cDNA 5', mRNA sequence /clone_end=5' /gb=DN297922 /gi=84598043 /ug=Sme.4396 /len=250	Sme#S38577126
cust_sme_03724	5.06017	P	6.07886	P	0.493565	cust_sme_03724	gnl|UG|Sme#S38575481 PL04005B1C08 cDNA from sexually mature hermaphodites Schmidtea mediterranea cDNA 5', mRNA sequence /clone_end=5' /gb=DN296277 /gi=84596432 /ug=Sme.3558 /len=828	Sme#S38575481
cust_sme_00111	1.58965	A	4.58886	P	0.125069	cust_sme_00111	gnl|UG|Sme#S38587277 PL05015B1G10 cDNA from sexually mature hermaphodites Schmidtea mediterranea cDNA 3', mRNA sequence /clone_end=3' /gb=DN308078 /gi=84608048 /ug=Sme.5585 /len=503	Sme#S38587277
cust_sme_06157	10.808	P	9.10285	P	3.26056	cust_sme_06157	gnl|UG|Sme#S38594723 PL06021A2B04 cDNA from juvenile hermaphodites Schmidtea mediterranea cDNA 5', mRNA sequence /clone_end=5' /gb=DN315529 /gi=84615300 /ug=Sme.1489 /len=848	Sme#S38594723	7408	Vasp	1e-08	14026	EVL	2e-08	37201	ena	3e-10
cust_sme_01685	2.74919	A	5.35708	P	0.164039	cust_sme_01685	gnl|UG|Sme#S38583774 PL05006A1H03 cDNA from sexually mature hermaphodites Schmidtea mediterranea cDNA 3', mRNA sequence /clone_end=3' /gb=DN304575 /gi=84604577 /ug=Sme.14084 /len=732	Sme#S38583774	763	CA5A	3e-25	12354	Car7	5e-26
cust_sme_01820	4.06476	P	8.99918	P	0.0327034	cust_sme_01820	gnl|UG|Sme#S38579512 PL04018B2F05 cDNA from sexually mature hermaphodites Schmidtea mediterranea cDNA 5', mRNA sequence /clone_end=5' /gb=DN300308 /gi=84600384 /ug=Sme.5334 /len=810	Sme#S38579512
cust_sme_03500	10.6929	P	11.9043	P	0.431857	cust_sme_03500	gnl|UG|Sme#S38592648 PL06015B1G08 cDNA from juvenile hermaphodites Schmidtea mediterranea cDNA 5', mRNA sequence /clone_end=5' /gb=DN313454 /gi=84613285 /ug=Sme.1922 /len=797	Sme#S38592648
cust_sme_03347	8.24031	P	6.84633	P	2.62803	cust_sme_03347	gnl|UG|Sme#S38580747 PL04022B2G03 cDNA from sexually mature hermaphodites Schmidtea mediterranea cDNA 5', mRNA sequence /clone_end=5' /gb=DN301543 /gi=84601594 /ug=Sme.143 /len=536	Sme#S38580747
cust_sme_01964	4.01612	P	2.88398	A	2.19185	cust_sme_01964	gnl|UG|Sme#S38582702 PL05003A2B11 cDNA from sexually mature hermaphodites Schmidtea mediterranea cDNA 3', mRNA sequence /clone_end=3' /gb=DN303503 /gi=84603517 /ug=Sme.6194 /len=449	Sme#S38582702	5550	prep	2e-23	19072	prep	9e-24
cust_sme_08386	5.19976	P	7.63496	P	0.184898	cust_sme_08386	gnl|UG|Sme#S38579510 PL04018B2F03 cDNA from sexually mature hermaphodites Schmidtea mediterranea cDNA 5', mRNA sequence /clone_end=5' /gb=DN300306 /gi=84600382 /ug=Sme.5333 /len=859	Sme#S38579510
cust_sme_00558	5.14509	P	8.3241	P	0.110413	cust_sme_00558	gnl|UG|Sme#S38592986 PL06016B1D09 cDNA from juvenile hermaphodites Schmidtea mediterranea cDNA 5', mRNA sequence /clone_end=5' /gb=DN313792 /gi=84613607 /ug=Sme.8480 /len=610	Sme#S38592986
cust_sme_05195	2.36643	A	5.30672	P	0.130282	cust_sme_05195	gnl|UG|Sme#S38577462 PL04012A1H10 cDNA from sexually mature hermaphodites Schmidtea mediterranea cDNA 5', mRNA sequence /clone_end=5' /gb=DN298258 /gi=84598371 /ug=Sme.128 /len=715	Sme#S38577462	94033	ftmt	2e-07	383891	Gm5278	2e-07				171934	ftn-2	1e-06
cust_sme_01221	2.89235	A	4.52517	P	0.322457	cust_sme_01221	gnl|UG|Sme#S38587843 PL05017A1H06 cDNA from sexually mature hermaphodites Schmidtea mediterranea cDNA 3', mRNA sequence /clone_end=3' /gb=DN308644 /gi=84608609 /ug=Sme.5949 /len=294	Sme#S38587843
cust_sme_08262	2.45718	A	5.60393	P	0.112911	cust_sme_08262	gnl|UG|Sme#S38576834 PL04010A1D01 cDNA from sexually mature hermaphodites Schmidtea mediterranea cDNA 5', mRNA sequence /clone_end=5' /gb=DN297630 /gi=84597758 /ug=Sme.4249 /len=538	Sme#S38576834	5613	PRKX	1e-09	19108	PRKX	1e-10
cust_sme_07768	1.50759	A	7.32656	P	0.0177139	cust_sme_07768	gnl|UG|Sme#S38574533 PL03019B1D12 cDNA from sexually mature hermaphodites Schmidtea mediterranea cDNA 5', mRNA sequence /clone_end=5' /gb=DN295329 /gi=84595496 /ug=Sme.3162 /len=437	Sme#S38574533
cust_sme_04808	7.52712	P	8.61064	P	0.471875	cust_sme_04808	gnl|UG|Sme#S38615676 SAAH-aab32g03.g1 Agen 0058 Schmidtea mediterranea cDNA 5', mRNA sequence /clone_end=5' /gb=EG343049 /gi=116029037 /ug=Sme.11232 /len=669	Sme#S38615676
cust_sme_03677	3.17129	A	6.27783	P	0.116102	cust_sme_03677	gnl|UG|Sme#S38579687 PL04019B1A01 cDNA from sexually mature hermaphodites Schmidtea mediterranea cDNA 5', mRNA sequence /clone_end=5' /gb=DN300483 /gi=84600555 /ug=Sme.5405 /len=718	Sme#S38579687	3801	Kifc3	1e-27	16582	Kifc3	3e-27
cust_sme_07072	14.9051	P	12.3421	P	5.90921	cust_sme_07072	gnl|UG|Sme#S38616719 SAAH-aad30b07.g1 Agen 0058 Schmidtea mediterranea cDNA 5' similar to ref|NP_650264.1| CG8483-PA [Drosophila melanogaster] gb|AAK93325.1| LD39025p [Drosophila melanogaster] gb|AAF54913.2| CG8483-PA [Drosophila melanogaster], mRNA sequ	Sme#S38616719	221476	PI16	2e-29	544736	Glipr1l3	7e-30	41623	CG8483	6e-31	186049	scl-10	1e-22
cust_sme_08914	7.30404	P	8.43444	P	0.45679	cust_sme_08914	gnl|UG|Sme#S38581306 PL04024B1H03 cDNA from sexually mature hermaphodites Schmidtea mediterranea cDNA 5', mRNA sequence /clone_end=5' /gb=DN302102 /gi=84602137 /ug=Sme.5923 /len=593	Sme#S38581306
cust_sme_01255	14.6986	P	16.7428	P	0.242467	cust_sme_01255	gnl|UG|Sme#S38580590 PL04022A2G04 cDNA from sexually mature hermaphodites Schmidtea mediterranea cDNA 5', mRNA sequence /clone_end=5' /gb=DN301386 /gi=84601442 /ug=Sme.4869 /len=325	Sme#S38580590	124857	WFIKKN2	8e-13	433502	Wfdc6b	2e-14
cust_sme_00556	9.32487	P	10.676	P	0.391997	cust_sme_00556	gnl|UG|Sme#S38575920 PL04007A1B01 cDNA from sexually mature hermaphodites Schmidtea mediterranea cDNA 5', mRNA sequence /clone_end=5' /gb=DN296716 /gi=84596860 /ug=Sme.3804 /len=684	Sme#S38575920
cust_sme_02099	5.42013	P	7.52712	P	0.232131	cust_sme_02099	gnl|UG|Sme#S38575677 PL04006A1H11 cDNA from sexually mature hermaphodites Schmidtea mediterranea cDNA 5', mRNA sequence /clone_end=5' /gb=DN296473 /gi=84596622 /ug=Sme.3673 /len=757	Sme#S38575677
cust_sme_09189	8.44743	P	9.69839	P	0.42017	cust_sme_09189	gnl|UG|Sme#S38572685 PL030014A10H09 cDNA from sexually mature hermaphodites Schmidtea mediterranea cDNA 5', mRNA sequence /clone_end=5' /gb=DN293481 /gi=84593681 /ug=Sme.2441 /len=452	Sme#S38572685	8636	SSNA1	5e-27	68475	SSNA1	4e-27
cust_sme_00234	6.21527	P	9.70008	P	0.0893239	cust_sme_00234	gnl|UG|Sme#S38588309 PL06003X1D10 cDNA from juvenile hermaphodites Schmidtea mediterranea cDNA 5', mRNA sequence /clone_end=5' /gb=DN309110 /gi=84609068 /ug=Sme.2081 /len=755	Sme#S38588309
cust_sme_01819	9.24601	P	10.836	P	0.332166	cust_sme_01819	gnl|UG|Sme#S38576398 PL04008B1D09 cDNA from sexually mature hermaphodites Schmidtea mediterranea cDNA 5', mRNA sequence /clone_end=5' /gb=DN297194 /gi=84597330 /ug=Sme.4039 /len=773	Sme#S38576398	27294	dhdh	2e-32	71755	dhdh	3e-30
cust_sme_04032	2.87464	A	4.95102	P	0.237108	cust_sme_04032	gnl|UG|Sme#S38592734 PL06015B2G02 cDNA from juvenile hermaphodites Schmidtea mediterranea cDNA 5', mRNA sequence /clone_end=5' /gb=DN313540 /gi=84613366 /ug=Sme.8374 /len=607	Sme#S38592734	284723	Slc25a34	2e-12	71998	SLC25A35	8e-13
cust_sme_04536	11.3716	P	12.5173	P	0.451952	cust_sme_04536	gnl|UG|Sme#S38575929 PL04007A1B12 cDNA from sexually mature hermaphodites Schmidtea mediterranea cDNA 5', mRNA sequence /clone_end=5' /gb=DN296725 /gi=84596869 /ug=Sme.3810 /len=546	Sme#S38575929	113457	TUBA3D	6e-74	22147	Tuba3a	6e-74
cust_sme_09798	3.57045	P	5.64449	P	0.237492	cust_sme_09798	gnl|UG|Sme#S38575619 PL04006A1B12 cDNA from sexually mature hermaphodites Schmidtea mediterranea cDNA 5', mRNA sequence /clone_end=5' /gb=DN296415 /gi=84596566 /ug=Sme.3638 /len=701	Sme#S38575619
cust_sme_03106	1.69512	A	4.83381	P	0.113543	cust_sme_03106	gnl|UG|Sme#S38580575 PL04022A2E11 cDNA from sexually mature hermaphodites Schmidtea mediterranea cDNA 5', mRNA sequence /clone_end=5' /gb=DN301371 /gi=84601427 /ug=Sme.5676 /len=318	Sme#S38580575
cust_sme_07179	4.24785	P	6.86841	P	0.162605	cust_sme_07179	gnl|UG|Sme#S38581604 PL04025B1H05 cDNA from sexually mature hermaphodites Schmidtea mediterranea cDNA 5', mRNA sequence /clone_end=5' /gb=DN302400 /gi=84602429 /ug=Sme.6002 /len=682	Sme#S38581604
cust_sme_05712	3.99974	P	9.09914	P	0.0291693	cust_sme_05712	gnl|UG|Sme#S38575847 PL04006B2B07 cDNA from sexually mature hermaphodites Schmidtea mediterranea cDNA 5', mRNA sequence /clone_end=5' /gb=DN296643 /gi=84596788 /ug=Sme.3769 /len=396	Sme#S38575847
cust_sme_04245	5.52646	P	3.78682	A	3.33952	cust_sme_04245	gnl|UG|Sme#S38615697 SAAH-aab32h01.g1 Agen 0058 Schmidtea mediterranea cDNA 5' similar to ref|XP_215351.1| similar to RIKEN cDNA 1200009H11 [Mus musculus] [Rattus norvegicus], mRNA sequence /clone_end=5' /gb=EG343070 /gi=116029058 /ug=Sme.9938 /len=685	Sme#S38615697	221476	PI16	4e-29	74116	PI16	1e-28
cust_sme_01565	1.47942	A	5.01075	P	0.0864893	cust_sme_01565	gnl|UG|Sme#S38577632 PL04012B2C02 cDNA from sexually mature hermaphodites Schmidtea mediterranea cDNA 5', mRNA sequence /clone_end=5' /gb=DN298428 /gi=84598538 /ug=Sme.4618 /len=789	Sme#S38577632
cust_sme_08074	2.78433	A	4.72049	P	0.261309	cust_sme_08074	gnl|UG|Sme#S38583423 PL05005A2A04 cDNA from sexually mature hermaphodites Schmidtea mediterranea cDNA 3', mRNA sequence /clone_end=3' /gb=DN304224 /gi=84604232 /ug=Sme.2416 /len=696	Sme#S38583423
cust_sme_05177	8.55005	P	7.38134	P	2.2481	cust_sme_05177	gnl|UG|Sme#S38599992 SAAH-aaa13h05.g1 Agen 0058 Schmidtea mediterranea cDNA 5', mRNA sequence /clone_end=5' /gb=EC616189 /gi=109709158 /ug=Sme.14322 /len=672	Sme#S38599992
cust_sme_08138	1.42734	A	4.66959	P	0.105678	cust_sme_08138	gnl|UG|Sme#S38595057 PL06022A1G01 cDNA from juvenile hermaphodites Schmidtea mediterranea cDNA 5', mRNA sequence /clone_end=5' /gb=DN315863 /gi=84615623 /ug=Sme.6004 /len=761	Sme#S38595057	5580	PRKCD	4e-09	18753	PRKCD	3e-09
cust_sme_09516	3.2888	A	6.25114	P	0.128306	cust_sme_09516	gnl|UG|Sme#S38580075 PL04020B2A01 cDNA from sexually mature hermaphodites Schmidtea mediterranea cDNA 5', mRNA sequence /clone_end=5' /gb=DN300871 /gi=84600936 /ug=Sme.5523 /len=737	Sme#S38580075
cust_sme_01346	6.72792	P	8.45133	P	0.302832	cust_sme_01346	gnl|UG|Sme#S38579391 PL04018B1B10 cDNA from sexually mature hermaphodites Schmidtea mediterranea cDNA 5', mRNA sequence /clone_end=5' /gb=DN300187 /gi=84600264 /ug=Sme.5286 /len=738	Sme#S38579391
cust_sme_08370	5.01531	P	3.87172	P	2.2093	cust_sme_08370	gnl|UG|Sme#S38614596 SAAH-aad34b08.g1 Agen 0058 Schmidtea mediterranea cDNA 5', mRNA sequence /clone_end=5' /gb=EG341969 /gi=116027957 /ug=Sme.10911 /len=747	Sme#S38614596
cust_sme_09088	1.83869	A	4.92519	P	0.117726	cust_sme_09088	gnl|UG|Sme#S38578157 PL04014B1A07 cDNA from sexually mature hermaphodites Schmidtea mediterranea cDNA 5', mRNA sequence /clone_end=5' /gb=DN298953 /gi=84599053 /ug=Sme.4833 /len=794	Sme#S38578157	196394	AMN1	3e-25	232566	AMN1	9e-16
cust_sme_05209	4.20326	P	7.49256	P	0.102287	cust_sme_05209	gnl|UG|Sme#S38577469 PL04012A2A08 cDNA from sexually mature hermaphodites Schmidtea mediterranea cDNA 5', mRNA sequence /clone_end=5' /gb=DN298265 /gi=84598378 /ug=Sme.4549 /len=719	Sme#S38577469
cust_sme_04416	1.79381	A	4.37993	P	0.166533	cust_sme_04416	gnl|UG|Sme#S38578325 PL04015A1B04 cDNA from sexually mature hermaphodites Schmidtea mediterranea cDNA 5', mRNA sequence /clone_end=5' /gb=DN299121 /gi=84599215 /ug=Sme.4899 /len=777	Sme#S38578325
cust_sme_02428	4.79082	P	7.072	P	0.20573	cust_sme_02428	gnl|UG|Sme#S38580742 PL04022B2F10 cDNA from sexually mature hermaphodites Schmidtea mediterranea cDNA 5', mRNA sequence /clone_end=5' /gb=DN301538 /gi=84601589 /ug=Sme.5725 /len=737	Sme#S38580742
cust_sme_09019	5.95323	P	7.20233	P	0.420708	cust_sme_09019	gnl|UG|Sme#S38594476 PL06020B1E03 cDNA from juvenile hermaphodites Schmidtea mediterranea cDNA 5', mRNA sequence /clone_end=5' /gb=DN315282 /gi=84615059 /ug=Sme.9051 /len=777	Sme#S38594476
cust_sme_07022	2.86192	A	5.39108	P	0.173239	cust_sme_07022	gnl|UG|Sme#S38578332 PL04015A1B12 cDNA from sexually mature hermaphodites Schmidtea mediterranea cDNA 5', mRNA sequence /clone_end=5' /gb=DN299128 /gi=84599222 /ug=Sme.4903 /len=467	Sme#S38578332
cust_sme_03758	6.97136	P	5.15454	P	3.52304	cust_sme_03758	gnl|UG|Sme#S38596112 SAAH-aaa03b02.g1 Agen 0058 Schmidtea mediterranea cDNA 5', mRNA sequence /clone_end=5' /gb=EC385339 /gi=109189362 /ug=Sme.2881 /len=774	Sme#S38596112	4628	myh10	3e-38	77579	myh10	6e-38
cust_sme_01749	5.79727	P	7.32248	P	0.347429	cust_sme_01749	gnl|UG|Sme#S38573401 PL030016A20D08 cDNA from sexually mature hermaphodites Schmidtea mediterranea cDNA 5', mRNA sequence /clone_end=5' /gb=DN294197 /gi=84594383 /ug=Sme.2742 /len=473	Sme#S38573401
cust_sme_00393	4.60304	P	7.02354	P	0.186792	cust_sme_00393	gnl|UG|Sme#S38577548 PL04012B1B06 cDNA from sexually mature hermaphodites Schmidtea mediterranea cDNA 5', mRNA sequence /clone_end=5' /gb=DN298344 /gi=84598456 /ug=Sme.4578 /len=821	Sme#S38577548
cust_sme_09863	3.871	P	5.48366	P	0.326995	cust_sme_09863	gnl|UG|Sme#S38574577 PL03019B1H12 cDNA from sexually mature hermaphodites Schmidtea mediterranea cDNA 5', mRNA sequence /clone_end=5' /gb=DN295373 /gi=84595538 /ug=Sme.3175 /len=558	Sme#S38574577
cust_sme_01506	6.97352	P	8.78238	P	0.285418	cust_sme_01506	gnl|UG|Sme#S38574489 PL03019B1A02 cDNA from sexually mature hermaphodites Schmidtea mediterranea cDNA 5', mRNA sequence /clone_end=5' /gb=DN295285 /gi=84595452 /ug=Sme.483 /len=583	Sme#S38574489	7038	Tg	2e-11	21819	Tg	2e-09
cust_sme_02989	5.91364	P	9.68722	P	0.0731203	cust_sme_02989	gnl|UG|Sme#S38592890 PL06016A2D04 cDNA from juvenile hermaphodites Schmidtea mediterranea cDNA 5', mRNA sequence /clone_end=5' /gb=DN313696 /gi=84613514 /ug=Sme.3382 /len=799	Sme#S38592890	8531	CSDAP1	3e-30	56449	csdA	2e-30
cust_sme_04182	5.27795	P	8.10154	P	0.141258	cust_sme_04182	gnl|UG|Sme#S38593228 PL06017A2A06 cDNA from juvenile hermaphodites Schmidtea mediterranea cDNA 5', mRNA sequence /clone_end=5' /gb=DN314034 /gi=84613840 /ug=Sme.8577 /len=633	Sme#S38593228
cust_sme_07068	4.80042	P	3.75378	A	2.06571	cust_sme_07068	gnl|UG|Sme#S44176419 H.109.9a H (Schmidtea mediterranea Head) Schmidtea mediterranea cDNA clone H.109.9a, mRNA sequence /clone=H.109.9a /gb=FG310639 /gi=187944830 /ug=Sme.8934 /len=1009	Sme#S44176419
cust_sme_09374	3.63547	P	5.49348	P	0.275857	cust_sme_09374	gnl|UG|Sme#S38595416 PL06023A1F12 cDNA from juvenile hermaphodites Schmidtea mediterranea cDNA 5', mRNA sequence /clone_end=5' /gb=DN316222 /gi=84615977 /ug=Sme.7369 /len=772	Sme#S38595416	64837	KLC2	2e-08	100047609	KLC1	7e-09
cust_sme_01438	3.84605	A	6.96495	P	0.115111	cust_sme_01438	gnl|UG|Sme#S38574282 PL03018B2F10 cDNA from sexually mature hermaphodites Schmidtea mediterranea cDNA 5', mRNA sequence /clone_end=5' /gb=DN295078 /gi=84595248 /ug=Sme.3068 /len=571	Sme#S38574282
cust_sme_05575	13.9206	P	12.7767	P	2.20986	cust_sme_05575	gnl|UG|Sme#S38578306 PL04014B2H02 cDNA from sexually mature hermaphodites Schmidtea mediterranea cDNA 5', mRNA sequence /clone_end=5' /gb=DN299102 /gi=84599196 /ug=Sme.4112 /len=485	Sme#S38578306
cust_sme_00157	2.03805	A	5.1964	P	0.112006	cust_sme_00157	gnl|UG|Sme#S38578433 PL04015A2E10 cDNA from sexually mature hermaphodites Schmidtea mediterranea cDNA 5', mRNA sequence /clone_end=5' /gb=DN299229 /gi=84599322 /ug=Sme.4944 /len=632	Sme#S38578433
cust_sme_03955	6.17964	P	11.6053	P	0.0232661	cust_sme_03955	gnl|UG|Sme#S38593704 PL06018B1B07 cDNA from juvenile hermaphodites Schmidtea mediterranea cDNA 5', mRNA sequence /clone_end=5' /gb=DN314510 /gi=84614305 /ug=Sme.1185 /len=753	Sme#S38593704	377677	CA13	9e-41	12354	Car7	7e-41	34786	CAH1	5e-40	180972	cah-5	1e-23
cust_sme_05183	1.82154	A	5.90237	P	0.0590947	cust_sme_05183	gnl|UG|Sme#S38584822 PL05009A1D04 cDNA from sexually mature hermaphodites Schmidtea mediterranea cDNA 3', mRNA sequence /clone_end=3' /gb=DN305623 /gi=84605615 /ug=Sme.3875 /len=299	Sme#S38584822
cust_sme_02511	8.23863	P	7.03203	P	2.30792	cust_sme_02511	gnl|UG|Sme#S38644373 Schmidtea mediterranea clone H.19.8e(T3) unknown mRNA sequence /gb=AY068349 /gi=21308980 /ug=Sme.466 /len=867	Sme#S38644373
cust_sme_04057	3.98863	P	7.25289	P	0.104078	cust_sme_04057	gnl|UG|Sme#S38580534 PL04022A2A05 cDNA from sexually mature hermaphodites Schmidtea mediterranea cDNA 5', mRNA sequence /clone_end=5' /gb=DN301330 /gi=84601387 /ug=Sme.5666 /len=757	Sme#S38580534	100130705	LOC100130705	9e-12	668210	Gm9047	3e-11
cust_sme_04371	1.4333	A	4.55454	P	0.114924	cust_sme_04371	gnl|UG|Sme#S38575690 PL04006A2B04 cDNA from sexually mature hermaphodites Schmidtea mediterranea cDNA 5', mRNA sequence /clone_end=5' /gb=DN296486 /gi=84596635 /ug=Sme.3680 /len=675	Sme#S38575690
cust_sme_03790	7.16255	P	10.9422	P	0.0728132	cust_sme_03790	gnl|UG|Sme#S38588747 PL06005A1B09 cDNA from juvenile hermaphodites Schmidtea mediterranea cDNA 5', mRNA sequence /clone_end=5' /gb=DN309548 /gi=84609495 /ug=Sme.3381 /len=738	Sme#S38588747
cust_sme_07108	6.24831	P	7.46692	P	0.429697	cust_sme_07108	gnl|UG|Sme#S38595165 PL06022A2H06 cDNA from juvenile hermaphodites Schmidtea mediterranea cDNA 5', mRNA sequence /clone_end=5' /gb=DN315971 /gi=84615728 /ug=Sme.6123 /len=740	Sme#S38595165
cust_sme_09859	2.25253	A	4.17166	P	0.264415	cust_sme_09859	gnl|UG|Sme#S38568880 PL030001B10F12 cDNA from sexually mature hermaphodites Schmidtea mediterranea cDNA 5', mRNA sequence /clone_end=5' /gb=DN289676 /gi=84589953 /ug=Sme.275 /len=525	Sme#S38568880
cust_sme_02390	2.34432	A	6.29197	P	0.0648096	cust_sme_02390	gnl|UG|Sme#S38575367 PL04005A1G09 cDNA from sexually mature hermaphodites Schmidtea mediterranea cDNA 5', mRNA sequence /clone_end=5' /gb=DN296163 /gi=84596319 /ug=Sme.3497 /len=513	Sme#S38575367
cust_sme_05729	1.52147	A	6.558	P	0.0304687	cust_sme_05729	gnl|UG|Sme#S38595479 PL06023A2D06 cDNA from juvenile hermaphodites Schmidtea mediterranea cDNA 5', mRNA sequence /clone_end=5' /gb=DN316285 /gi=84616040 /ug=Sme.5683 /len=786	Sme#S38595479
cust_sme_09175	5.94604	P	10.332	P	0.0478308	cust_sme_09175	gnl|UG|Sme#S38574059 PL03018A2B06 cDNA from sexually mature hermaphodites Schmidtea mediterranea cDNA 5', mRNA sequence /clone_end=5' /gb=DN294855 /gi=84595033 /ug=Sme.2529 /len=825	Sme#S38574059
cust_sme_03741	14.1156	P	15.3088	P	0.437344	cust_sme_03741	gnl|UG|Sme#S38576912 PL04010A2D11 cDNA from sexually mature hermaphodites Schmidtea mediterranea cDNA 5', mRNA sequence /clone_end=5' /gb=DN297708 /gi=84597836 /ug=Sme.127 /len=595	Sme#S38576912	10584	COLEC10	1e-06	140792	Colec12	1e-06	38141	CG9134	5e-07	180299	clec-50	9e-06
cust_sme_05760	1.41569	A	5.13504	P	0.0759215	cust_sme_05760	gnl|UG|Sme#S38572946 PL030015A10A05 cDNA from sexually mature hermaphodites Schmidtea mediterranea cDNA 5', mRNA sequence /clone_end=5' /gb=DN293742 /gi=84593936 /ug=Sme.2548 /len=547	Sme#S38572946
cust_sme_04592	3.86001	P	6.61056	P	0.148595	cust_sme_04592	gnl|UG|Sme#S38576963 PL04010B1B03 cDNA from sexually mature hermaphodites Schmidtea mediterranea cDNA 5', mRNA sequence /clone_end=5' /gb=DN297759 /gi=84597885 /ug=Sme.4317 /len=528	Sme#S38576963
cust_sme_06961	4.27424	P	2.52261	A	3.36739	cust_sme_06961	gnl|UG|Sme#S38643615 Schmidtea mediterranea clone H.22.11g unknown mRNA sequence /gb=AY066676 /gi=24795601 /ug=Sme.1405 /len=985	Sme#S38643615	56910	STARD7	5e-38	99138	STARD7	4e-38	34749	CG6565	2e-21	179542	C06H2.2	1e-24
cust_sme_03156	1.82231	A	5.894	P	0.0594704	cust_sme_03156	gnl|UG|Sme#S38578657 PL04016A1D09 cDNA from sexually mature hermaphodites Schmidtea mediterranea cDNA 5', mRNA sequence /clone_end=5' /gb=DN299453 /gi=84599540 /ug=Sme.5024 /len=528	Sme#S38578657	7038	Tg	5e-09	21819	Tg	6e-10
cust_sme_00713	5.22344	P	7.48037	P	0.209217	cust_sme_00713	gnl|UG|Sme#S38577249 PL04011B1A06 cDNA from sexually mature hermaphodites Schmidtea mediterranea cDNA 5', mRNA sequence /clone_end=5' /gb=DN298045 /gi=84598161 /ug=Sme.4446 /len=820	Sme#S38577249
cust_sme_03586	1.72584	A	3.89354	P	0.222566	cust_sme_03586	gnl|UG|Sme#S38569077 PL030002A20A07 cDNA from sexually mature hermaphodites Schmidtea mediterranea cDNA 5', mRNA sequence /clone_end=5' /gb=DN289873 /gi=84590146 /ug=Sme.438 /len=456	Sme#S38569077
cust_sme_09360	8.91892	P	12.7755	P	0.0690335	cust_sme_09360	gnl|UG|Sme#S38595045 PL06022A1F01 cDNA from juvenile hermaphodites Schmidtea mediterranea cDNA 5', mRNA sequence /clone_end=5' /gb=DN315851 /gi=84615612 /ug=Sme.5177 /len=728	Sme#S38595045
cust_sme_09210	3.08136	A	4.8078	P	0.302198	cust_sme_09210	gnl|UG|Sme#S38579619 PL04019A2A09 cDNA from sexually mature hermaphodites Schmidtea mediterranea cDNA 5', mRNA sequence /clone_end=5' /gb=DN300415 /gi=84600490 /ug=Sme.4280 /len=454	Sme#S38579619
cust_sme_09177	4.0298	P	7.80354	P	0.0731127	cust_sme_09177	gnl|UG|Sme#S38589011 PL06005B2A04 cDNA from juvenile hermaphodites Schmidtea mediterranea cDNA 5', mRNA sequence /clone_end=5' /gb=DN309812 /gi=84609754 /ug=Sme.4401 /len=524	Sme#S38589011
cust_sme_05062	5.30191	P	10.1149	P	0.0355752	cust_sme_05062	gnl|UG|Sme#S38574299 PL03018B2H03 cDNA from sexually mature hermaphodites Schmidtea mediterranea cDNA 5', mRNA sequence /clone_end=5' /gb=DN295095 /gi=84595264 /ug=Sme.3079 /len=394	Sme#S38574299
cust_sme_00502	2.17273	A	6.93617	P	0.036818	cust_sme_00502	gnl|UG|Sme#S38593793 PL06018B2B01 cDNA from juvenile hermaphodites Schmidtea mediterranea cDNA 5', mRNA sequence /clone_end=5' /gb=DN314599 /gi=84614392 /ug=Sme.3944 /len=688	Sme#S38593793
cust_sme_01569	16.6462	P	15.2276	P	2.67316	cust_sme_01569	gnl|UG|Sme#S38571218 PL030009A20G11 cDNA from sexually mature hermaphodites Schmidtea mediterranea cDNA 5', mRNA sequence /clone_end=5' /gb=DN292014 /gi=84592245 /ug=Sme.1777 /len=327	Sme#S38571218
cust_sme_00257	6.69827	P	7.98668	P	0.409402	cust_sme_00257	gnl|UG|Sme#S38576079 PL04007B1C06 cDNA from sexually mature hermaphodites Schmidtea mediterranea cDNA 5', mRNA sequence /clone_end=5' /gb=DN296875 /gi=84597019 /ug=Sme.3888 /len=502	Sme#S38576079
cust_sme_04507	2.94148	A	6.36129	P	0.0934402	cust_sme_04507	gnl|UG|Sme#S38576448 PL04008B2B12 cDNA from sexually mature hermaphodites Schmidtea mediterranea cDNA 5', mRNA sequence /clone_end=5' /gb=DN297244 /gi=84597380 /ug=Sme.13969 /len=520	Sme#S38576448	203068	TUBBP2	9e-66	22154	Tubb5	1e-65
cust_sme_06809	10.7659	P	9.60896	P	2.2298	cust_sme_06809	gnl|UG|Sme#S38594553 PL06020B2C11 cDNA from juvenile hermaphodites Schmidtea mediterranea cDNA 5', mRNA sequence /clone_end=5' /gb=DN315359 /gi=84615134 /ug=Sme.4221 /len=879	Sme#S38594553	23659	PLA2G15	5e-38	192654	PLA2G15	2e-38
cust_sme_00177	2.89425	A	5.72377	P	0.140678	cust_sme_00177	gnl|UG|Sme#S38574346 PL03019A1D05 cDNA from sexually mature hermaphodites Schmidtea mediterranea cDNA 5', mRNA sequence /clone_end=5' /gb=DN295142 /gi=84595311 /ug=Sme.3096 /len=527	Sme#S38574346
cust_sme_06906	7.34711	P	8.9798	P	0.322486	cust_sme_06906	gnl|UG|Sme#S38592602 PL06015B1C09 cDNA from juvenile hermaphodites Schmidtea mediterranea cDNA 5', mRNA sequence /clone_end=5' /gb=DN313408 /gi=84613241 /ug=Sme.7249 /len=784	Sme#S38592602	8536	camk1	2e-27	52163	camk1	2e-27
cust_sme_04648	3.57672	P	2.26771	A	2.47771	cust_sme_04648	gnl|UG|Sme#S38642890 Schmidtea mediterranea clone H.95.4e unknown mRNA sequence /gb=AY066822 /gi=24796326 /ug=Sme.5535 /len=860	Sme#S38642890
cust_sme_03791	4.97013	P	6.40089	P	0.370938	cust_sme_03791	gnl|UG|Sme#S38588979 PL06005B1F07 cDNA from juvenile hermaphodites Schmidtea mediterranea cDNA 5', mRNA sequence /clone_end=5' /gb=DN309780 /gi=84609724 /ug=Sme.6937 /len=790	Sme#S38588979
cust_sme_00920	4.64425	P	8.96818	P	0.0499307	cust_sme_00920	gnl|UG|Sme#S38611022 SAAH-aac52g03.g1 Agen 0058 Schmidtea mediterranea cDNA 5' similar to ref|NP_495741.1| Pyridoxal-phosphate dependent enzyme and ACT domain containing protein (55.2 kD) [Caenorhabditis elegans] pir|T23166 hypothetical protein K01C8.1 -	Sme#S38611022	63826	srr	2e-12	27364	srr	3e-12
cust_sme_04646	2.36691	A	5.55991	P	0.109348	cust_sme_04646	gnl|UG|Sme#S38570325 PL030006A10G09 cDNA from sexually mature hermaphodites Schmidtea mediterranea cDNA 5', mRNA sequence /clone_end=5' /gb=DN291121 /gi=84591367 /ug=Sme.1275 /len=508	Sme#S38570325	1152	CKB	9e-07	12709	Gm12892	2e-07
cust_sme_07050	2.5612	A	3.97052	P	0.376488	cust_sme_07050	gnl|UG|Sme#S38576802 PL04009B2H05 cDNA from sexually mature hermaphodites Schmidtea mediterranea cDNA 5', mRNA sequence /clone_end=5' /gb=DN297598 /gi=84597728 /ug=Sme.4234 /len=436	Sme#S38576802
cust_sme_06251	1.64628	A	4.08174	P	0.184864	cust_sme_06251	gnl|UG|Sme#S38575904 PL04006B2H03 cDNA from sexually mature hermaphodites Schmidtea mediterranea cDNA 5', mRNA sequence /clone_end=5' /gb=DN296700 /gi=84596844 /ug=Sme.3798 /len=284	Sme#S38575904
cust_sme_09827	2.61426	A	8.47196	P	0.0172447	cust_sme_09827	gnl|UG|Sme#S38589026 PL06005B2B09 cDNA from juvenile hermaphodites Schmidtea mediterranea cDNA 5', mRNA sequence /clone_end=5' /gb=DN309827 /gi=84609767 /ug=Sme.6604 /len=861	Sme#S38589026	3145	HMBS	3e-71	15288	HMBS	1e-71
cust_sme_07463	5.26495	P	6.34193	P	0.474021	cust_sme_07463	gnl|UG|Sme#S38596326 SAAH-aaa04c06.b2 Agen 0058 Schmidtea mediterranea cDNA 3' similar to gb|AAC13357.1| protein kinase C-related kinase 2 [Xenopus laevis], mRNA sequence /clone_end=3' /gb=EC385553 /gi=109189744 /ug=Sme.9549 /len=610	Sme#S38596326	5585	PKN1	1e-84	320795	PKN1	1e-83
cust_sme_01117	2.90665	A	6.09562	P	0.109654	cust_sme_01117	gnl|UG|Sme#S38576606 PL04009A2C03 cDNA from sexually mature hermaphodites Schmidtea mediterranea cDNA 5', mRNA sequence /clone_end=5' /gb=DN297402 /gi=84597536 /ug=Sme.4138 /len=565	Sme#S38576606
cust_sme_01128	7.38837	P	8.63014	P	0.422851	cust_sme_01128	gnl|UG|Sme#S38574863 PL03020B1C04 cDNA from sexually mature hermaphodites Schmidtea mediterranea cDNA 5', mRNA sequence /clone_end=5' /gb=DN295659 /gi=84595818 /ug=Sme.1419 /len=548	Sme#S38574863
cust_sme_01148	1.91934	A	5.48779	P	0.0842928	cust_sme_01148	gnl|UG|Sme#S38578006 PL04014A1A04 cDNA from sexually mature hermaphodites Schmidtea mediterranea cDNA 5', mRNA sequence /clone_end=5' /gb=DN298802 /gi=84598904 /ug=Sme.4779 /len=506	Sme#S38578006
cust_sme_00058	1.7197	A	4.78775	P	0.119241	cust_sme_00058	gnl|UG|Sme#S38579838 PL04019B2G11 cDNA from sexually mature hermaphodites Schmidtea mediterranea cDNA 5', mRNA sequence /clone_end=5' /gb=DN300634 /gi=84600704 /ug=Sme.5444 /len=407	Sme#S38579838
cust_sme_08310	5.3098	P	3.57176	A	3.33583	cust_sme_08310	gnl|UG|Sme#S38587366 PL05015B2G08 cDNA from sexually mature hermaphodites Schmidtea mediterranea cDNA 3', mRNA sequence /clone_end=3' /gb=DN308167 /gi=84608135 /ug=Sme.5616 /len=786	Sme#S38587366	8513	LIPF	4e-38	67717	LIPF	5e-35
cust_sme_00439	3.68632	A	6.15895	P	0.180163	cust_sme_00439	gnl|UG|Sme#S38603383 SAAH-aaa94b09.g1 Agen 0058 Schmidtea mediterranea cDNA 5', mRNA sequence /clone_end=5' /gb=EE281536 /gi=111178901 /ug=Sme.7692 /len=756	Sme#S38603383
cust_sme_01741	1.51704	A	5.62416	P	0.0580276	cust_sme_01741	gnl|UG|Sme#S38594824 PL06021B1C01 cDNA from juvenile hermaphodites Schmidtea mediterranea cDNA 5', mRNA sequence /clone_end=5' /gb=DN315630 /gi=84615397 /ug=Sme.9171 /len=623	Sme#S38594824	55552	ZNF823	4e-06	240064	Zfp799	4e-07
cust_sme_08943	3.56771	A	6.2262	P	0.158385	cust_sme_08943	gnl|UG|Sme#S38579940 PL04020A2B06 cDNA from sexually mature hermaphodites Schmidtea mediterranea cDNA 5', mRNA sequence /clone_end=5' /gb=DN300736 /gi=84600805 /ug=Sme.5475 /len=809	Sme#S38579940
cust_sme_07370	1.41433	A	4.44262	P	0.122573	cust_sme_07370	gnl|UG|Sme#S38579387 PL04018B1B05 cDNA from sexually mature hermaphodites Schmidtea mediterranea cDNA 5', mRNA sequence /clone_end=5' /gb=DN300183 /gi=84600260 /ug=Sme.5285 /len=802	Sme#S38579387	11343	MGLL	2e-20	23945	MGLL	3e-13
cust_sme_04471	15.3669	P	17.3081	P	0.26041	cust_sme_04471	gnl|UG|Sme#S38592960 PL06016B1B07 cDNA from juvenile hermaphodites Schmidtea mediterranea cDNA 5', mRNA sequence /clone_end=5' /gb=DN313766 /gi=84613582 /ug=Sme.13932 /len=807	Sme#S38592960	3988	lipA	3e-58	67717	LIPF	7e-56
cust_sme_00779	4.15046	P	6.48462	P	0.198312	cust_sme_00779	gnl|UG|Sme#S38589319 PL06006B1D04 cDNA from juvenile hermaphodites Schmidtea mediterranea cDNA 5', mRNA sequence /clone_end=5' /gb=DN310120 /gi=84610050 /ug=Sme.7101 /len=789	Sme#S38589319	144165	PRICKLE1	3e-49	106042	PRICKLE1	1e-48
cust_sme_03834	3.19999	A	4.27208	P	0.475632	cust_sme_03834	gnl|UG|Sme#S38642994 Schmidtea mediterranea clone H.87.9h unknown mRNA sequence /gb=AY066696 /gi=24796222 /ug=Sme.14613 /len=668	Sme#S38642994	27294	dhdh	2e-07	71755	dhdh	2e-06
cust_sme_09866	1.49788	A	5.46217	P	0.0640663	cust_sme_09866	gnl|UG|Sme#S38580644 PL04022B1E04 cDNA from sexually mature hermaphodites Schmidtea mediterranea cDNA 5', mRNA sequence /clone_end=5' /gb=DN301440 /gi=84601495 /ug=Sme.5703 /len=496	Sme#S38580644
cust_sme_02050	6.30598	P	7.81739	P	0.35077	cust_sme_02050	gnl|UG|Sme#S38570071 PL030005A20D05 cDNA from sexually mature hermaphodites Schmidtea mediterranea cDNA 5', mRNA sequence /clone_end=5' /gb=DN290867 /gi=84591118 /ug=Sme.1128 /len=563	Sme#S38570071
cust_sme_02790	1.52423	A	6.24936	P	0.0378089	cust_sme_02790	gnl|UG|Sme#S38579494 PL04018B2D09 cDNA from sexually mature hermaphodites Schmidtea mediterranea cDNA 5', mRNA sequence /clone_end=5' /gb=DN300290 /gi=84600366 /ug=Sme.1478 /len=505	Sme#S38579494
cust_sme_06767	13.3702	P	12.042	P	2.5109	cust_sme_06767	gnl|UG|Sme#S38607026 SAAH-aab65f09.g1 Agen 0058 Schmidtea mediterranea cDNA 5', mRNA sequence /clone_end=5' /gb=EE666929 /gi=113463176 /ug=Sme.10767 /len=303	Sme#S38607026
cust_sme_07490	7.74562	P	10.0047	P	0.208908	cust_sme_07490	gnl|UG|Sme#S38579320 PL04018A2C11 cDNA from sexually mature hermaphodites Schmidtea mediterranea cDNA 5', mRNA sequence /clone_end=5' /gb=DN300116 /gi=84600194 /ug=Sme.1412 /len=563	Sme#S38579320	127003	C1orf194	5e-15	75504	1700013F07Rik	1e-12
cust_sme_01988	9.9175	P	8.65641	P	2.39677	cust_sme_01988	gnl|UG|Sme#S38607149 SAAH-aab91c05.g1 Agen 0058 Schmidtea mediterranea cDNA 5', mRNA sequence /clone_end=5' /gb=EE667052 /gi=113463299 /ug=Sme.10782 /len=738	Sme#S38607149
cust_sme_06533	8.37973	P	9.80844	P	0.371464	cust_sme_06533	gnl|UG|Sme#S38588692 PL06004B2E12 cDNA from juvenile hermaphodites Schmidtea mediterranea cDNA 5', mRNA sequence /clone_end=5' /gb=DN309493 /gi=84609442 /ug=Sme.6783 /len=784	Sme#S38588692	7167	TPI1	2e-15	21991	TPI1	4e-13
cust_sme_07423	4.96108	P	6.9157	P	0.257988	cust_sme_07423	gnl|UG|Sme#S38576630 PL04009A2E08 cDNA from sexually mature hermaphodites Schmidtea mediterranea cDNA 5', mRNA sequence /clone_end=5' /gb=DN297426 /gi=84597559 /ug=Sme.4149 /len=790	Sme#S38576630
cust_sme_00127	6.20622	P	7.89902	P	0.309326	cust_sme_00127	gnl|UG|Sme#S38586146 PL05012B1G05 cDNA from sexually mature hermaphodites Schmidtea mediterranea cDNA 3', mRNA sequence /clone_end=3' /gb=DN306947 /gi=84606922 /ug=Sme.1268 /len=736	Sme#S38586146
cust_sme_05748	1.89909	A	6.95413	P	0.0300802	cust_sme_05748	gnl|UG|Sme#S38573175 PL030015B10E09 cDNA from sexually mature hermaphodites Schmidtea mediterranea cDNA 5', mRNA sequence /clone_end=5' /gb=DN293971 /gi=84594160 /ug=Sme.2644 /len=539	Sme#S38573175
cust_sme_01758	4.97166	P	7.83462	P	0.137456	cust_sme_01758	gnl|UG|Sme#S38581600 PL04025B1G12 cDNA from sexually mature hermaphodites Schmidtea mediterranea cDNA 5', mRNA sequence /clone_end=5' /gb=DN302396 /gi=84602425 /ug=Sme.1493 /len=614	Sme#S38581600
cust_sme_02987	1.51563	A	4.21313	P	0.15416	cust_sme_02987	gnl|UG|Sme#S38580582 PL04022A2F07 cDNA from sexually mature hermaphodites Schmidtea mediterranea cDNA 5', mRNA sequence /clone_end=5' /gb=DN301378 /gi=84601434 /ug=Sme.5681 /len=589	Sme#S38580582
cust_sme_02701	1.94946	A	4.47727	P	0.173402	cust_sme_02701	gnl|UG|Sme#S38580655 PL04022B1F07 cDNA from sexually mature hermaphodites Schmidtea mediterranea cDNA 5', mRNA sequence /clone_end=5' /gb=DN301451 /gi=84601506 /ug=Sme.3103 /len=250	Sme#S38580655
cust_sme_04838	2.36381	A	6.61733	P	0.052428	cust_sme_04838	gnl|UG|Sme#S38576180 PL04007B2E09 cDNA from sexually mature hermaphodites Schmidtea mediterranea cDNA 5', mRNA sequence /clone_end=5' /gb=DN296976 /gi=84597118 /ug=Sme.1277 /len=582	Sme#S38576180	7038	Tg	2e-08	21819	Tg	2e-07
cust_sme_05814	9.22306	P	7.66917	P	2.93609	cust_sme_05814	gnl|UG|Sme#S38601125 SAAH-aaa39b07.g1 Agen 0058 Schmidtea mediterranea cDNA 5' similar to sp|P35780|VA5_POLFU Venom allergen 5 (Antigen 5) (Ag5) (Allergen Pol f 5) (Pol f V) pir|F44583 venom allergen antigen Pol f 5 - paper wasp (Polistes fuscatus), mRNA	Sme#S38601125	221476	PI16	4e-23	74116	PI16	7e-23
cust_sme_06678	14.4564	P	16.7987	P	0.197186	cust_sme_06678	gnl|UG|Sme#S38571593 PL030010B10E11 cDNA from sexually mature hermaphodites Schmidtea mediterranea cDNA 5', mRNA sequence /clone_end=5' /gb=DN292389 /gi=84592609 /ug=Sme.13870 /len=615	Sme#S38571593	8513	LIPF	4e-53	67717	LIPF	2e-52
cust_sme_06932	5.23972	P	8.21644	P	0.127033	cust_sme_06932	gnl|UG|Sme#S38588889 PL06005A2F12 cDNA from juvenile hermaphodites Schmidtea mediterranea cDNA 5', mRNA sequence /clone_end=5' /gb=DN309690 /gi=84609635 /ug=Sme.6888 /len=806	Sme#S38588889	10694	CCT8P1	3e-70	12469	CCT8	2e-69
cust_sme_06897	3.36547	P	8.25762	P	0.0336758	cust_sme_06897	gnl|UG|Sme#S38571287 PL030009B10F11 cDNA from sexually mature hermaphodites Schmidtea mediterranea cDNA 5', mRNA sequence /clone_end=5' /gb=DN292083 /gi=84592311 /ug=Sme.1810 /len=473	Sme#S38571287
cust_sme_05750	2.07517	A	6.04288	P	0.0639145	cust_sme_05750	gnl|UG|Sme#S38592877 PL06016A2C03 cDNA from juvenile hermaphodites Schmidtea mediterranea cDNA 5', mRNA sequence /clone_end=5' /gb=DN313683 /gi=84613503 /ug=Sme.8439 /len=795	Sme#S38592877
cust_sme_05716	1.93278	A	5.10404	P	0.111009	cust_sme_05716	gnl|UG|Sme#S38580013 PL04020B1B07 cDNA from sexually mature hermaphodites Schmidtea mediterranea cDNA 5', mRNA sequence /clone_end=5' /gb=DN300809 /gi=84600877 /ug=Sme.5501 /len=836	Sme#S38580013
cust_sme_03950	11.7443	P	9.57579	P	4.49547	cust_sme_03950	gnl|UG|Sme#S38572133 PL030012A20C09 cDNA from sexually mature hermaphodites Schmidtea mediterranea cDNA 5', mRNA sequence /clone_end=5' /gb=DN292929 /gi=84593139 /ug=Sme.2201 /len=567	Sme#S38572133	5781	LOC344593	2e-15	19247	PTPN11	8e-16	39443	Ptp69D	2e-16	3565419	clr-1	2e-16
cust_sme_03036	12.5437	P	14.2767	P	0.300811	cust_sme_03036	gnl|UG|Sme#S38577790 PL04013A2C02 cDNA from sexually mature hermaphodites Schmidtea mediterranea cDNA 5', mRNA sequence /clone_end=5' /gb=DN298586 /gi=84598694 /ug=Sme.4685 /len=267	Sme#S38577790	7316	UBC	9e-09	623519	Gm5928	7e-09
cust_sme_08427	1.5603	A	4.4406	P	0.135813	cust_sme_08427	gnl|UG|Sme#S38579213 PL04017B2G11 cDNA from sexually mature hermaphodites Schmidtea mediterranea cDNA 5', mRNA sequence /clone_end=5' /gb=DN300009 /gi=84600089 /ug=Sme.5223 /len=529	Sme#S38579213
cust_sme_02696	11.4118	P	12.4877	P	0.474364	cust_sme_02696	gnl|UG|Sme#S44177629 NB.21.5c(T3) NB Schmidtea mediterranea cDNA clone NB.21.5c(T3), mRNA sequence /clone=NB.21.5c(T3) /gb=FG311849 /gi=187945210 /ug=Sme.14888 /len=272	Sme#S44177629
cust_sme_06226	8.73658	P	15.3135	P	0.0104748	cust_sme_06226	gnl|UG|Sme#S38581662 PL04025B2G02 cDNA from sexually mature hermaphodites Schmidtea mediterranea cDNA 5', mRNA sequence /clone_end=5' /gb=DN302458 /gi=84602486 /ug=Sme.2139 /len=478	Sme#S38581662
cust_sme_00687	5.82654	P	10.0617	P	0.0530987	cust_sme_00687	gnl|UG|Sme#S38571360 PL030009B20G09 cDNA from sexually mature hermaphodites Schmidtea mediterranea cDNA 5', mRNA sequence /clone_end=5' /gb=DN292156 /gi=84592384 /ug=Sme.26 /len=567	Sme#S38571360
cust_sme_00311	5.94809	P	9.31543	P	0.0969011	cust_sme_00311	gnl|UG|Sme#S38574654 PL03019B2G09 cDNA from sexually mature hermaphodites Schmidtea mediterranea cDNA 5', mRNA sequence /clone_end=5' /gb=DN295450 /gi=84595612 /ug=Sme.3202 /len=777	Sme#S38574654
cust_sme_01546	3.94193	P	7.68458	P	0.0747051	cust_sme_01546	gnl|UG|Sme#S38579168 PL04017B2C09 cDNA from sexually mature hermaphodites Schmidtea mediterranea cDNA 5', mRNA sequence /clone_end=5' /gb=DN299964 /gi=84600045 /ug=Sme.5200 /len=550	Sme#S38579168
cust_sme_06113	4.22663	P	5.93025	P	0.307014	cust_sme_06113	gnl|UG|Sme#S38591326 PL06012A1D08 cDNA from juvenile hermaphodites Schmidtea mediterranea cDNA 5', mRNA sequence /clone_end=5' /gb=DN312132 /gi=84612000 /ug=Sme.6016 /len=765	Sme#S38591326
cust_sme_03632	2.18912	A	6.189	P	0.0625055	cust_sme_03632	gnl|UG|Sme#S38577981 PL04013B2F11 cDNA from sexually mature hermaphodites Schmidtea mediterranea cDNA 5', mRNA sequence /clone_end=5' /gb=DN298777 /gi=84598880 /ug=Sme.4766 /len=806	Sme#S38577981
cust_sme_03016	4.33719	P	7.17023	P	0.140336	cust_sme_03016	gnl|UG|Sme#S38569852 PL030004B10F12 cDNA from sexually mature hermaphodites Schmidtea mediterranea cDNA 5', mRNA sequence /clone_end=5' /gb=DN290648 /gi=84590905 /ug=Sme.998 /len=454	Sme#S38569852
cust_sme_02568	3.71883	P	8.06095	P	0.049305	cust_sme_02568	gnl|UG|Sme#S38570241 PL030005B20D11 cDNA from sexually mature hermaphodites Schmidtea mediterranea cDNA 5', mRNA sequence /clone_end=5' /gb=DN291037 /gi=84591284 /ug=Sme.1223 /len=547	Sme#S38570241	3098	HK1	5e-19	15277	Hk2	2e-18	45875	Hex-A	1e-26	172751	hexokinase	1e-23
cust_sme_09433	13.5097	P	9.14193	P	20.6456	cust_sme_09433	gnl|UG|Sme#S38569525 PL030003B10E11 cDNA from sexually mature hermaphodites Schmidtea mediterranea cDNA 5', mRNA sequence /clone_end=5' /gb=DN290321 /gi=84590585 /ug=Sme.770 /len=323	Sme#S38569525	124857	WFIKKN2	2e-17	278507	WFIKKN2	9e-18	33593	CG3604	9e-14	172452	K10D3.4	4e-14
cust_sme_00941	2.64425	A	5.23353	P	0.166169	cust_sme_00941	gnl|UG|Sme#S38589652 PL06007B1A05 cDNA from juvenile hermaphodites Schmidtea mediterranea cDNA 5', mRNA sequence /clone_end=5' /gb=DN310453 /gi=84610376 /ug=Sme.6949 /len=808	Sme#S38589652	51807	Tuba8	6e-86	53857	Tuba8	8e-86
cust_sme_06210	3.81742	A	4.848	P	0.489515	cust_sme_06210	gnl|UG|Sme#S38570663 PL030007A20G07 cDNA from sexually mature hermaphodites Schmidtea mediterranea cDNA 5', mRNA sequence /clone_end=5' /gb=DN291459 /gi=84591702 /ug=Sme.1472 /len=530	Sme#S38570663
cust_sme_09248	3.87405	P	2.65052	A	2.33516	cust_sme_09248	gnl|UG|Sme#S38645102 Schmidtea mediterranea clone H.31.1f unknown mRNA sequence /gb=AY067618 /gi=21308251 /ug=Sme.13692 /len=938	Sme#S38645102	8985	Plod3	1e-58	26433	Plod3	3e-60
cust_sme_07559	1.46873	A	5.58788	P	0.0575456	cust_sme_07559	gnl|UG|Sme#S38577031 PL04010B2A12 cDNA from sexually mature hermaphodites Schmidtea mediterranea cDNA 5', mRNA sequence /clone_end=5' /gb=DN297827 /gi=84597951 /ug=Sme.1324 /len=500	Sme#S38577031
cust_sme_05661	4.74128	P	6.90986	P	0.222431	cust_sme_05661	gnl|UG|Sme#S38572080 PL030012A10F08 cDNA from sexually mature hermaphodites Schmidtea mediterranea cDNA 5', mRNA sequence /clone_end=5' /gb=DN292876 /gi=84593086 /ug=Sme.2181 /len=433	Sme#S38572080
cust_sme_08324	5.96402	P	4.87435	P	2.12825	cust_sme_08324	gnl|UG|Sme#S38613801 SAAH-aab88b12.g1 Agen 0058 Schmidtea mediterranea cDNA 5', mRNA sequence /clone_end=5' /gb=EE673704 /gi=113469951 /ug=Sme.11138 /len=597	Sme#S38613801
cust_sme_01853	4.22989	P	7.10095	P	0.136687	cust_sme_01853	gnl|UG|Sme#S38575541 PL04005B2B06 cDNA from sexually mature hermaphodites Schmidtea mediterranea cDNA 5', mRNA sequence /clone_end=5' /gb=DN296337 /gi=84596491 /ug=Sme.3594 /len=456	Sme#S38575541	56943	ENY2	4e-23	223527	ENY2	5e-23
cust_sme_05142	8.96168	P	12.9475	P	0.0631159	cust_sme_05142	gnl|UG|Sme#S38571463 PL030010A20A12 cDNA from sexually mature hermaphodites Schmidtea mediterranea cDNA 5', mRNA sequence /clone_end=5' /gb=DN292259 /gi=84592482 /ug=Sme.1897 /len=472	Sme#S38571463
cust_sme_00447	6.00107	P	4.83771	P	2.23978	cust_sme_00447	gnl|UG|Sme#S38606675 SAAH-aab62b01.g1 Agen 0058 Schmidtea mediterranea cDNA 5', mRNA sequence /clone_end=5' /gb=EE666578 /gi=113462825 /ug=Sme.10746 /len=702	Sme#S38606675
cust_sme_09473	6.86586	P	5.5559	P	2.47935	cust_sme_09473	gnl|UG|Sme#S38642320 Schmidtea mediterranea netrin 1 mRNA, complete cds /cds=p(43,2052) /gb=AY945304 /gi=62956006 /ug=Sme.12270 /len=2176	Sme#S38642320	9423	NTN1	5e-98	18208	NTN1	2e-97
cust_sme_08351	6.01471	P	12.0621	P	0.0151204	cust_sme_08351	gnl|UG|Sme#S38577578 PL04012B1E07 cDNA from sexually mature hermaphodites Schmidtea mediterranea cDNA 5', mRNA sequence /clone_end=5' /gb=DN298374 /gi=84598485 /ug=Sme.4594 /len=811	Sme#S38577578	3145	HMBS	2e-61	15288	HMBS	6e-62
cust_sme_07980	11.8614	P	14.9516	P	0.117426	cust_sme_07980	gnl|UG|Sme#S38592582 PL06015B1B01 cDNA from juvenile hermaphodites Schmidtea mediterranea cDNA 5', mRNA sequence /clone_end=5' /gb=DN313388 /gi=84613222 /ug=Sme.8305 /len=814	Sme#S38592582	212	alaS2	7e-26	11656	alaS2	2e-25
cust_sme_07616	5.21847	P	8.90031	P	0.0779211	cust_sme_07616	gnl|UG|Sme#S38571802 PL030011A20C05 cDNA from sexually mature hermaphodites Schmidtea mediterranea cDNA 5', mRNA sequence /clone_end=5' /gb=DN292598 /gi=84592813 /ug=Sme.2053 /len=479	Sme#S38571802
cust_sme_09372	10.1506	P	8.73278	P	2.67176	cust_sme_09372	gnl|UG|Sme#S38576732 PL04009B1H05 cDNA from sexually mature hermaphodites Schmidtea mediterranea cDNA 5', mRNA sequence /clone_end=5' /gb=DN297528 /gi=84597660 /ug=Sme.4203 /len=709	Sme#S38576732	6533	slc6a6	1e-27	21366	slc6a6	3e-27
cust_sme_04226	3.76924	P	6.17064	P	0.189281	cust_sme_04226	gnl|UG|Sme#S38581080 PL04024A1A09 cDNA from sexually mature hermaphodites Schmidtea mediterranea cDNA 5', mRNA sequence /clone_end=5' /gb=DN301876 /gi=84601916 /ug=Sme.5841 /len=815	Sme#S38581080	57465	Tbc1d24	8e-06	224617	Tbc1d24	8e-06
cust_sme_03018	4.42394	P	6.27658	P	0.276886	cust_sme_03018	gnl|UG|Sme#S38577590 PL04012B1F10 cDNA from sexually mature hermaphodites Schmidtea mediterranea cDNA 5', mRNA sequence /clone_end=5' /gb=DN298386 /gi=84598497 /ug=Sme.4601 /len=800	Sme#S38577590
cust_sme_04126	4.34473	P	9.84628	P	0.0220733	cust_sme_04126	gnl|UG|Sme#S38577435 PL04012A1F02 cDNA from sexually mature hermaphodites Schmidtea mediterranea cDNA 5', mRNA sequence /clone_end=5' /gb=DN298231 /gi=84598345 /ug=Sme.2658 /len=621	Sme#S38577435
cust_sme_00821	16.0354	P	17.2185	P	0.440385	cust_sme_00821	gnl|UG|Sme#S38577642 PL04012B2D04 cDNA from sexually mature hermaphodites Schmidtea mediterranea cDNA 5', mRNA sequence /clone_end=5' /gb=DN298438 /gi=84598548 /ug=Sme.13988 /len=430	Sme#S38577642	3988	lipA	1e-19	16889	lipA	6e-21
cust_sme_00736	14.6491	P	16.633	P	0.252807	cust_sme_00736	gnl|UG|Sme#S38589436 PL06006B2F04 cDNA from juvenile hermaphodites Schmidtea mediterranea cDNA 5', mRNA sequence /clone_end=5' /gb=DN310237 /gi=84610165 /ug=Sme.1173 /len=771	Sme#S38589436	3988	lipA	2e-38	16889	lipA	3e-39	34463	CG31871	6e-35			1e-35
cust_sme_00611	3.09836	A	5.97229	P	0.136415	cust_sme_00611	gnl|UG|Sme#S38575740 PL04006A2G10 cDNA from sexually mature hermaphodites Schmidtea mediterranea cDNA 5', mRNA sequence /clone_end=5' /gb=DN296536 /gi=84596685 /ug=Sme.3711 /len=624	Sme#S38575740
cust_sme_00322	1.79668	A	5.84441	P	0.060466	cust_sme_00322	gnl|UG|Sme#S38575364 PL04005A1G06 cDNA from sexually mature hermaphodites Schmidtea mediterranea cDNA 5', mRNA sequence /clone_end=5' /gb=DN296160 /gi=84596316 /ug=Sme.3494 /len=816	Sme#S38575364
cust_sme_05354	11.0048	P	9.15875	P	3.59513	cust_sme_05354	gnl|UG|Sme#S38576700 PL04009B1D10 cDNA from sexually mature hermaphodites Schmidtea mediterranea cDNA 5', mRNA sequence /clone_end=5' /gb=DN297496 /gi=84597628 /ug=Sme.412 /len=688	Sme#S38576700
cust_sme_02668	1.94706	A	4.62457	P	0.15631	cust_sme_02668	gnl|UG|Sme#S38579685 PL04019A2H10 cDNA from sexually mature hermaphodites Schmidtea mediterranea cDNA 5', mRNA sequence /clone_end=5' /gb=DN300481 /gi=84600553 /ug=Sme.5404 /len=202	Sme#S38579685
cust_sme_08711	5.66605	P	8.49263	P	0.140966	cust_sme_08711	gnl|UG|Sme#S38577880 PL04013B1D04 cDNA from sexually mature hermaphodites Schmidtea mediterranea cDNA 5', mRNA sequence /clone_end=5' /gb=DN298676 /gi=84598783 /ug=Sme.4726 /len=755	Sme#S38577880
cust_sme_09277	3.74338	P	2.65643	A	2.12423	cust_sme_09277	gnl|UG|Sme#S38608509 SAAH-aab45g05.g1 Agen 0058 Schmidtea mediterranea cDNA 5', mRNA sequence /clone_end=5' /gb=EE668412 /gi=113464659 /ug=Sme.2540 /len=790	Sme#S38608509
cust_sme_00397	4.41343	P	2.51716	A	3.72251	cust_sme_00397	gnl|UG|Sme#S38642985 Schmidtea mediterranea clone HB.21.11g unknown mRNA sequence /gb=AY066706 /gi=24796231 /ug=Sme.12540 /len=416	Sme#S38642985
cust_sme_08668	5.43817	P	6.76589	P	0.398397	cust_sme_08668	gnl|UG|Sme#S38575587 PL04005B2G07 cDNA from sexually mature hermaphodites Schmidtea mediterranea cDNA 5', mRNA sequence /clone_end=5' /gb=DN296383 /gi=84596535 /ug=Sme.3619 /len=640	Sme#S38575587
cust_sme_00345	9.6457	P	11.1133	P	0.361573	cust_sme_00345	gnl|UG|Sme#S38572824 PL030014B10E12 cDNA from sexually mature hermaphodites Schmidtea mediterranea cDNA 5', mRNA sequence /clone_end=5' /gb=DN293620 /gi=84593818 /ug=Sme.99 /len=483	Sme#S38572824
cust_sme_06020	11.5558	P	12.733	P	0.44222	cust_sme_06020	gnl|UG|Sme#S38575117 PL04002X1C03 cDNA from sexually mature hermaphodites Schmidtea mediterranea cDNA 5', mRNA sequence /clone_end=5' /gb=DN295913 /gi=84596070 /ug=Sme.946 /len=490	Sme#S38575117
cust_sme_00630	2.30187	A	7.40019	P	0.0291912	cust_sme_00630	gnl|UG|Sme#S38576720 PL04009B1G01 cDNA from sexually mature hermaphodites Schmidtea mediterranea cDNA 5', mRNA sequence /clone_end=5' /gb=DN297516 /gi=84597648 /ug=Sme.4197 /len=575	Sme#S38576720
cust_sme_01390	15.1904	P	14.1518	P	2.05426	cust_sme_01390	gnl|UG|Sme#S38574254 PL03018B2D03 cDNA from sexually mature hermaphodites Schmidtea mediterranea cDNA 5', mRNA sequence /clone_end=5' /gb=DN295050 /gi=84595220 /ug=Sme.43 /len=311	Sme#S38574254	90199	WFDC8	1e-12	21788	TFPI	4e-10	43872	Ppn	1e-09	180352	mlt-11	7e-10
cust_sme_02211	4.11942	P	5.19514	P	0.474435	cust_sme_02211	gnl|UG|Sme#S38576534 PL04009A1C09 cDNA from sexually mature hermaphodites Schmidtea mediterranea cDNA 5', mRNA sequence /clone_end=5' /gb=DN297330 /gi=84597464 /ug=Sme.4103 /len=577	Sme#S38576534
cust_sme_06409	13.4284	P	11.7964	P	3.09955	cust_sme_06409	gnl|UG|Sme#S38569601 PL030003B20G03 cDNA from sexually mature hermaphodites Schmidtea mediterranea cDNA 5', mRNA sequence /clone_end=5' /gb=DN290397 /gi=84590657 /ug=Sme.248 /len=459	Sme#S38569601
cust_sme_06447	6.93454	P	9.42317	P	0.178175	cust_sme_06447	gnl|UG|Sme#S38568813 PL030001A20H11 cDNA from sexually mature hermaphodites Schmidtea mediterranea cDNA 5', mRNA sequence /clone_end=5' /gb=DN289609 /gi=84589886 /ug=Sme.218 /len=623	Sme#S38568813	5504	Ppp1r2	2e-12	66849	Gm2802	5e-12	35040	CG6380	1e-14	175738	Y32H12A.4	4e-12
cust_sme_08330	5.72471	P	4.59984	P	2.18082	cust_sme_08330	gnl|UG|Sme#S38580772 PL04023A1A10 cDNA from sexually mature hermaphodites Schmidtea mediterranea cDNA 5', mRNA sequence /clone_end=5' /gb=DN301568 /gi=84601619 /ug=Sme.5735 /len=693	Sme#S38580772
cust_sme_04488	5.1528	P	9.38914	P	0.053056	cust_sme_04488	gnl|UG|Sme#S38592052 PL06014A1C12 cDNA from juvenile hermaphodites Schmidtea mediterranea cDNA 5', mRNA sequence /clone_end=5' /gb=DN312858 /gi=84612706 /ug=Sme.2463 /len=680	Sme#S38592052
cust_sme_03970	1.65807	A	4.67783	P	0.1233	cust_sme_03970	gnl|UG|Sme#S38589451 PL06006B2G08 cDNA from juvenile hermaphodites Schmidtea mediterranea cDNA 5', mRNA sequence /clone_end=5' /gb=DN310252 /gi=84610179 /ug=Sme.7173 /len=814	Sme#S38589451
cust_sme_04394	1.47362	A	4.06979	P	0.165377	cust_sme_04394	gnl|UG|Sme#S38580108 PL04020B2D06 cDNA from sexually mature hermaphodites Schmidtea mediterranea cDNA 5', mRNA sequence /clone_end=5' /gb=DN300904 /gi=84600968 /ug=Sme.5532 /len=794	Sme#S38580108
cust_sme_06677	1.92138	A	4.7891	P	0.137003	cust_sme_06677	gnl|UG|Sme#S38569815 PL030004B10C10 cDNA from sexually mature hermaphodites Schmidtea mediterranea cDNA 5', mRNA sequence /clone_end=5' /gb=DN290611 /gi=84590869 /ug=Sme.974 /len=501	Sme#S38569815
cust_sme_09547	1.57119	A	7.74854	P	0.0138176	cust_sme_09547	gnl|UG|Sme#S38569912 PL030004B20D10 cDNA from sexually mature hermaphodites Schmidtea mediterranea cDNA 5', mRNA sequence /clone_end=5' /gb=DN290708 /gi=84590962 /ug=Sme.1033 /len=502	Sme#S38569912
cust_sme_08366	1.81349	A	4.49438	P	0.155946	cust_sme_08366	gnl|UG|Sme#S38579570 PL04019A1D07 cDNA from sexually mature hermaphodites Schmidtea mediterranea cDNA 5', mRNA sequence /clone_end=5' /gb=DN300366 /gi=84600441 /ug=Sme.5358 /len=645	Sme#S38579570
cust_sme_02182	12.9397	P	11.8214	P	2.17082	cust_sme_02182	gnl|UG|Sme#S38577915 PL04013B1G12 cDNA from sexually mature hermaphodites Schmidtea mediterranea cDNA 5', mRNA sequence /clone_end=5' /gb=DN298711 /gi=84598816 /ug=Sme.162 /len=468	Sme#S38577915
cust_sme_02436	1.55484	A	4.51562	P	0.128445	cust_sme_02436	gnl|UG|Sme#S38586594 PL05013B2E06 cDNA from sexually mature hermaphodites Schmidtea mediterranea cDNA 3', mRNA sequence /clone_end=3' /gb=DN307395 /gi=84607369 /ug=Sme.5184 /len=777	Sme#S38586594	23595	orc3l	9e-17	50793	orc3l	3e-16
cust_sme_02770	2.88878	A	7.06457	P	0.0553301	cust_sme_02770	gnl|UG|Sme#S38571176 PL030009A20C12 cDNA from sexually mature hermaphodites Schmidtea mediterranea cDNA 5', mRNA sequence /clone_end=5' /gb=DN291972 /gi=84592203 /ug=Sme.1750 /len=516	Sme#S38571176
cust_sme_01571	14.4925	P	13.0776	P	2.66631	cust_sme_01571	gnl|UG|Sme#S38642405 Schmidtea mediterranea clone NBE.4.12A mRNA sequence /gb=AY967622 /gi=62199251 /ug=Sme.416 /len=610	Sme#S38642405	6146	rpl22	4e-10	19934	rpl22	5e-10	31022	rpl22	4e-08
cust_sme_06090	4.64025	P	6.83463	P	0.218488	cust_sme_06090	gnl|UG|Sme#S38573171 PL030015B10E04 cDNA from sexually mature hermaphodites Schmidtea mediterranea cDNA 5', mRNA sequence /clone_end=5' /gb=DN293967 /gi=84594156 /ug=Sme.2643 /len=606	Sme#S38573171
cust_sme_05077	5.29736	P	6.58765	P	0.408869	cust_sme_05077	gnl|UG|Sme#S38595078 PL06022A1H11 cDNA from juvenile hermaphodites Schmidtea mediterranea cDNA 5', mRNA sequence /clone_end=5' /gb=DN315884 /gi=84615642 /ug=Sme.8979 /len=800	Sme#S38595078	152007	GLIPR2	6e-09	384009	GLIPR2	2e-07
cust_sme_01629	7.6257	P	5.93209	P	3.23467	cust_sme_01629	gnl|UG|Sme#S38576689 PL04009B1C07 cDNA from sexually mature hermaphodites Schmidtea mediterranea cDNA 5', mRNA sequence /clone_end=5' /gb=DN297485 /gi=84597617 /ug=Sme.4179 /len=635	Sme#S38576689	162239	zfp1	5e-11	76390	Zfp735	2e-12
cust_sme_09465	4.05118	P	6.6788	P	0.161811	cust_sme_09465	gnl|UG|Sme#S38576401 PL04008B1E02 cDNA from sexually mature hermaphodites Schmidtea mediterranea cDNA 5', mRNA sequence /clone_end=5' /gb=DN297197 /gi=84597333 /ug=Sme.104 /len=526	Sme#S38576401
cust_sme_09126	4.94653	P	7.16689	P	0.214588	cust_sme_09126	gnl|UG|Sme#S38593591 PL06018A1H07 cDNA from juvenile hermaphodites Schmidtea mediterranea cDNA 5', mRNA sequence /clone_end=5' /gb=DN314397 /gi=84614197 /ug=Sme.8728 /len=738	Sme#S38593591
cust_sme_09344	6.43974	P	8.05565	P	0.326257	cust_sme_09344	gnl|UG|Sme#S38589452 PL06006B2G09 cDNA from juvenile hermaphodites Schmidtea mediterranea cDNA 5', mRNA sequence /clone_end=5' /gb=DN310253 /gi=84610180 /ug=Sme.7174 /len=243	Sme#S38589452
cust_sme_02945	9.09326	P	10.1255	P	0.488951	cust_sme_02945	gnl|UG|Sme#S38569960 PL030005A10A10 cDNA from sexually mature hermaphodites Schmidtea mediterranea cDNA 5', mRNA sequence /clone_end=5' /gb=DN290756 /gi=84591009 /ug=Sme.1068 /len=539	Sme#S38569960
cust_sme_07385	5.36026	P	7.00915	P	0.318885	cust_sme_07385	gnl|UG|Sme#S38579520 PL04018B2G01 cDNA from sexually mature hermaphodites Schmidtea mediterranea cDNA 5', mRNA sequence /clone_end=5' /gb=DN300316 /gi=84600392 /ug=Sme.5337 /len=480	Sme#S38579520	836	Casp3	6e-24	12367	Casp3	9e-25
cust_sme_00403	6.41061	P	7.8981	P	0.356632	cust_sme_00403	gnl|UG|Sme#S38575454 PL04005A2H09 cDNA from sexually mature hermaphodites Schmidtea mediterranea cDNA 5', mRNA sequence /clone_end=5' /gb=DN296250 /gi=84596406 /ug=Sme.1610 /len=705	Sme#S38575454	51100	sh3glb1	1e-23	54673	sh3glb1	2e-23	37218	endoB	5e-20	180667	erp-1	2e-18
cust_sme_06759	6.61933	P	5.06089	P	2.94534	cust_sme_06759	gnl|UG|Sme#S38620869 SAAH-aac85b11.b1 Agen 0058 Schmidtea mediterranea cDNA 3', mRNA sequence /clone_end=3' /gb=EG348242 /gi=116034230 /ug=Sme.11481 /len=571	Sme#S38620869
cust_sme_04971	6.02877	P	9.05047	P	0.123134	cust_sme_04971	gnl|UG|Sme#S38576655 PL04009A2H02 cDNA from sexually mature hermaphodites Schmidtea mediterranea cDNA 5', mRNA sequence /clone_end=5' /gb=DN297451 /gi=84597583 /ug=Sme.4165 /len=830	Sme#S38576655
cust_sme_01039	6.24936	P	11.2365	P	0.0315304	cust_sme_01039	gnl|UG|Sme#S38578447 PL04015A2G05 cDNA from sexually mature hermaphodites Schmidtea mediterranea cDNA 5', mRNA sequence /clone_end=5' /gb=DN299243 /gi=84599334 /ug=Sme.736 /len=755	Sme#S38578447
cust_sme_03184	3.31255	A	6.56168	P	0.105175	cust_sme_03184	gnl|UG|Sme#S38577865 PL04013B1B10 cDNA from sexually mature hermaphodites Schmidtea mediterranea cDNA 5', mRNA sequence /clone_end=5' /gb=DN298661 /gi=84598769 /ug=Sme.4718 /len=804	Sme#S38577865	3739	KCNA4	2e-14	16492	KCNA4	2e-14
cust_sme_00729	8.78828	P	10.2871	P	0.353831	cust_sme_00729	gnl|UG|Sme#S38589402 PL06006B2C04 cDNA from juvenile hermaphodites Schmidtea mediterranea cDNA 5', mRNA sequence /clone_end=5' /gb=DN310203 /gi=84610131 /ug=Sme.2100 /len=841	Sme#S38589402	203068	TUBBP2	2e-111	22154	Tubb5	2e-111	37238	betaTub56D	3e-110	181170	tbb-4	5e-111
cust_sme_04862	3.27412	A	6.18203	P	0.133239	cust_sme_04862	gnl|UG|Sme#S38577022 PL04010B2A02 cDNA from sexually mature hermaphodites Schmidtea mediterranea cDNA 5', mRNA sequence /clone_end=5' /gb=DN297818 /gi=84597942 /ug=Sme.4351 /len=420	Sme#S38577022
cust_sme_09534	4.66141	P	6.45519	P	0.288415	cust_sme_09534	gnl|UG|Sme#S38578758 PL04016A2F10 cDNA from sexually mature hermaphodites Schmidtea mediterranea cDNA 5', mRNA sequence /clone_end=5' /gb=DN299554 /gi=84599639 /ug=Sme.5066 /len=697	Sme#S38578758
cust_sme_09385	12.2992	P	11.1517	P	2.21528	cust_sme_09385	gnl|UG|Sme#S38605702 SAAH-aab36f06.g1 Agen 0058 Schmidtea mediterranea cDNA 5' similar to ref|XP_215351.1| similar to RIKEN cDNA 1200009H11 [Mus musculus] [Rattus norvegicus], mRNA sequence /clone_end=5' /gb=EE283855 /gi=111180871 /ug=Sme.10668 /len=674	Sme#S38605702	221476	PI16	5e-27	74116	PI16	2e-28
cust_sme_06941	4.72628	P	6.7643	P	0.243499	cust_sme_06941	gnl|UG|Sme#S38595513 PL06023A2G07 cDNA from juvenile hermaphodites Schmidtea mediterranea cDNA 5', mRNA sequence /clone_end=5' /gb=DN316319 /gi=84616074 /ug=Sme.3992 /len=651	Sme#S38595513
cust_sme_02703	1.53605	A	7.73539	P	0.0136086	cust_sme_02703	gnl|UG|Sme#S38578360 PL04015A1E11 cDNA from sexually mature hermaphodites Schmidtea mediterranea cDNA 5', mRNA sequence /clone_end=5' /gb=DN299156 /gi=84599250 /ug=Sme.4916 /len=490	Sme#S38578360
cust_sme_08935	6.71688	P	11.0541	P	0.0494741	cust_sme_08935	gnl|UG|Sme#S38623394 SAAH-aad14c05.g1 Agen 0058 Schmidtea mediterranea cDNA 5' similar to ref|NP_495741.1| Pyridoxal-phosphate dependent enzyme and ACT domain containing protein (55.2 kD) [Caenorhabditis elegans] pir|T23166 hypothetical protein K01C8.1 -	Sme#S38623394
cust_sme_06714	4.14035	P	5.24349	P	0.465503	cust_sme_06714	gnl|UG|Sme#S38575891 PL04006B2F10 cDNA from sexually mature hermaphodites Schmidtea mediterranea cDNA 5', mRNA sequence /clone_end=5' /gb=DN296687 /gi=84596831 /ug=Sme.3790 /len=317	Sme#S38575891
cust_sme_03641	2.55195	A	10.5768	P	0.00383964	cust_sme_03641	gnl|UG|Sme#S38573287 PL030015B20H01 cDNA from sexually mature hermaphodites Schmidtea mediterranea cDNA 5', mRNA sequence /clone_end=5' /gb=DN294083 /gi=84594271 /ug=Sme.2693 /len=290	Sme#S38573287
cust_sme_09601	5.85949	P	9.19518	P	0.099051	cust_sme_09601	gnl|UG|Sme#S38578622 PL04015B2H09 cDNA from sexually mature hermaphodites Schmidtea mediterranea cDNA 5', mRNA sequence /clone_end=5' /gb=DN299418 /gi=84599505 /ug=Sme.5013 /len=486	Sme#S38578622
cust_sme_05316	10.6841	P	11.8012	P	0.461026	cust_sme_05316	gnl|UG|Sme#S38576524 PL04009A1B09 cDNA from sexually mature hermaphodites Schmidtea mediterranea cDNA 5', mRNA sequence /clone_end=5' /gb=DN297320 /gi=84597454 /ug=Sme.4096 /len=488	Sme#S38576524	10577	npc2	5e-21	67963	npc2	2e-22
cust_sme_01421	3.98065	P	5.968	P	0.252203	cust_sme_01421	gnl|UG|Sme#S38579614 PL04019A2A02 cDNA from sexually mature hermaphodites Schmidtea mediterranea cDNA 5', mRNA sequence /clone_end=5' /gb=DN300410 /gi=84600485 /ug=Sme.5372 /len=811	Sme#S38579614
cust_sme_06154	3.7778	P	6.2017	P	0.186352	cust_sme_06154	gnl|UG|Sme#S38569962 PL030005A10A12 cDNA from sexually mature hermaphodites Schmidtea mediterranea cDNA 5', mRNA sequence /clone_end=5' /gb=DN290758 /gi=84591011 /ug=Sme.1069 /len=481	Sme#S38569962
cust_sme_05040	2.46807	A	6.84198	P	0.0482303	cust_sme_05040	gnl|UG|Sme#S38578300 PL04014B2G05 cDNA from sexually mature hermaphodites Schmidtea mediterranea cDNA 5', mRNA sequence /clone_end=5' /gb=DN299096 /gi=84599190 /ug=Sme.2996 /len=597	Sme#S38578300
cust_sme_06581	1.54766	A	3.71259	P	0.222992	cust_sme_06581	gnl|UG|Sme#S38590862 PL06010B2C11 cDNA from juvenile hermaphodites Schmidtea mediterranea cDNA 5', mRNA sequence /clone_end=5' /gb=DN311668 /gi=84611552 /ug=Sme.7053 /len=817	Sme#S38590862
cust_sme_00587	3.54202	P	2.4955	A	2.06554	cust_sme_00587	gnl|UG|Sme#S38582610 PL05003A1B12 cDNA from sexually mature hermaphodites Schmidtea mediterranea cDNA 3', mRNA sequence /clone_end=3' /gb=DN303411 /gi=84603427 /ug=Sme.1484 /len=715	Sme#S38582610
cust_sme_04906	6.6157	P	5.46415	P	2.22152	cust_sme_04906	gnl|UG|Sme#S38586201 PL05012B2D01 cDNA from sexually mature hermaphodites Schmidtea mediterranea cDNA 3', mRNA sequence /clone_end=3' /gb=DN307002 /gi=84606977 /ug=Sme.6433 /len=477	Sme#S38586201
cust_sme_09287	4.0473	P	5.47194	P	0.372511	cust_sme_09287	gnl|UG|Sme#S38594094 PL06019B1D02 cDNA from juvenile hermaphodites Schmidtea mediterranea cDNA 5', mRNA sequence /clone_end=5' /gb=DN314900 /gi=84614686 /ug=Sme.8904 /len=762	Sme#S38594094	51807	Tuba8	4e-31	53857	Tuba8	4e-31
cust_sme_04549	4.17867	P	8.39944	P	0.0536317	cust_sme_04549	gnl|UG|Sme#S38576964 PL04010B1B06 cDNA from sexually mature hermaphodites Schmidtea mediterranea cDNA 5', mRNA sequence /clone_end=5' /gb=DN297760 /gi=84597886 /ug=Sme.4318 /len=851	Sme#S38576964
cust_sme_02879	3.6623	P	2.11779	A	2.91705	cust_sme_02879	gnl|UG|Sme#S38633110 SAAH-aaa27b02.b1 Agen 0058 Schmidtea mediterranea cDNA 3', mRNA sequence /clone_end=3' /gb=EG408944 /gi=116366352 /ug=Sme.6179 /len=767	Sme#S38633110
cust_sme_01684	1.44596	A	6.96212	P	0.021851	cust_sme_01684	gnl|UG|Sme#S38575548 PL04005B2C02 cDNA from sexually mature hermaphodites Schmidtea mediterranea cDNA 5', mRNA sequence /clone_end=5' /gb=DN296344 /gi=84596498 /ug=Sme.3597 /len=373	Sme#S38575548
cust_sme_00917	8.88861	P	7.619	P	2.41097	cust_sme_00917	gnl|UG|Sme#S38579652 PL04019A2E02 cDNA from sexually mature hermaphodites Schmidtea mediterranea cDNA 5', mRNA sequence /clone_end=5' /gb=DN300448 /gi=84600522 /ug=Sme.5387 /len=690	Sme#S38579652	221476	PI16	2e-25	74116	PI16	3e-26
cust_sme_05592	13.4489	P	12.428	P	2.02911	cust_sme_05592	gnl|UG|Sme#S38645517 Schmidtea mediterranea clone M11 myosin heavy chain A (MhcA) mRNA, partial cds /cds=p(1,4035) /gb=AF112359 /gi=18652657 /ug=Sme.5414 /len=4176	Sme#S38645517	4624	Myh6	0	17888	Myh6	0
cust_sme_05959	2.30338	A	5.23425	P	0.131136	cust_sme_05959	gnl|UG|Sme#S38578147 PL04014A2H07 cDNA from sexually mature hermaphodites Schmidtea mediterranea cDNA 5', mRNA sequence /clone_end=5' /gb=DN298943 /gi=84599043 /ug=Sme.4033 /len=521	Sme#S38578147
cust_sme_03518	12.6558	P	11.305	P	2.55057	cust_sme_03518	gnl|UG|Sme#S38576375 PL04008B1B06 cDNA from sexually mature hermaphodites Schmidtea mediterranea cDNA 5', mRNA sequence /clone_end=5' /gb=DN297171 /gi=84597308 /ug=Sme.1024 /len=708	Sme#S38576375
cust_sme_05320	9.44018	P	11.363	P	0.263741	cust_sme_05320	gnl|UG|Sme#S38570022 PL030005A10G09 cDNA from sexually mature hermaphodites Schmidtea mediterranea cDNA 5', mRNA sequence /clone_end=5' /gb=DN290818 /gi=84591070 /ug=Sme.1102 /len=550	Sme#S38570022
cust_sme_07092	8.61064	P	7.00101	P	3.05173	cust_sme_07092	gnl|UG|Sme#S38611206 SAAH-aac54e11.g1 Agen 0058 Schmidtea mediterranea cDNA 5', mRNA sequence /clone_end=5' /gb=EE671109 /gi=113467356 /ug=Sme.9945 /len=765	Sme#S38611206	645202	GOLGA6L1	3e-09	229841	CENPE	6e-09
cust_sme_09043	6.56923	P	10.8635	P	0.0509678	cust_sme_09043	gnl|UG|Sme#S38571572 PL030010B10D02 cDNA from sexually mature hermaphodites Schmidtea mediterranea cDNA 5', mRNA sequence /clone_end=5' /gb=DN292368 /gi=84592588 /ug=Sme.1949 /len=521	Sme#S38571572
cust_sme_05047	6.64099	P	8.56725	P	0.26311	cust_sme_05047	gnl|UG|Sme#S38569454 PL030003A20E12 cDNA from sexually mature hermaphodites Schmidtea mediterranea cDNA 5', mRNA sequence /clone_end=5' /gb=DN290250 /gi=84590516 /ug=Sme.723 /len=491	Sme#S38569454
cust_sme_06722	12.2538	P	10.8791	P	2.59317	cust_sme_06722	gnl|UG|Sme#S38577624 PL04012B2B04 cDNA from sexually mature hermaphodites Schmidtea mediterranea cDNA 5', mRNA sequence /clone_end=5' /gb=DN298420 /gi=84598531 /ug=Sme.3402 /len=510	Sme#S38577624
cust_sme_01556	7.4849	P	11.741	P	0.0523351	cust_sme_01556	gnl|UG|Sme#S38576847 PL04010A1E04 cDNA from sexually mature hermaphodites Schmidtea mediterranea cDNA 5', mRNA sequence /clone_end=5' /gb=DN297643 /gi=84597771 /ug=Sme.2214 /len=572	Sme#S38576847
cust_sme_07204	9.92977	P	8.44981	P	2.78941	cust_sme_07204	gnl|UG|Sme#S38588298 PL06003X1C11 cDNA from juvenile hermaphodites Schmidtea mediterranea cDNA 5', mRNA sequence /clone_end=5' /gb=DN309099 /gi=84609057 /ug=Sme.6571 /len=644	Sme#S38588298
cust_sme_07160	3.87928	P	2.826	A	2.07524	cust_sme_07160	gnl|UG|Sme#S38608308 SAAH-aac03a10.g1 Agen 0058 Schmidtea mediterranea cDNA 5', mRNA sequence /clone_end=5' /gb=EE668211 /gi=113464458 /ug=Sme.10848 /len=745	Sme#S38608308
cust_sme_00550	1.92002	A	8.68664	P	0.00918427	cust_sme_00550	gnl|UG|Sme#S38576038 PL04007A2F10 cDNA from sexually mature hermaphodites Schmidtea mediterranea cDNA 5', mRNA sequence /clone_end=5' /gb=DN296834 /gi=84596978 /ug=Sme.3872 /len=546	Sme#S38576038
cust_sme_09071	12.0046	P	10.849	P	2.2277	cust_sme_09071	gnl|UG|Sme#S38598884 SAAH-aaa50a12.g1 Agen 0058 Schmidtea mediterranea cDNA 5', mRNA sequence /clone_end=5' /gb=EC615081 /gi=109708050 /ug=Sme.14300 /len=624	Sme#S38598884	221476	PI16	1e-20	74116	PI16	2e-22
cust_sme_03802	7.33275	P	10.3129	P	0.126727	cust_sme_03802	gnl|UG|Sme#S38576169 PL04007B2D07 cDNA from sexually mature hermaphodites Schmidtea mediterranea cDNA 5', mRNA sequence /clone_end=5' /gb=DN296965 /gi=84597107 /ug=Sme.1346 /len=780	Sme#S38576169	230	aldoc	1e-94	11676	aldoc	4e-94			2e-94	175827	F01F1.12	4e-90
cust_sme_00976	5.42784	P	6.98962	P	0.338732	cust_sme_00976	gnl|UG|Sme#S38576517 PL04009A1B02 cDNA from sexually mature hermaphodites Schmidtea mediterranea cDNA 5', mRNA sequence /clone_end=5' /gb=DN297313 /gi=84597447 /ug=Sme.4092 /len=188	Sme#S38576517
cust_sme_05778	5.63838	P	8.04785	P	0.188225	cust_sme_05778	gnl|UG|Sme#S38594760 PL06021A2E06 cDNA from juvenile hermaphodites Schmidtea mediterranea cDNA 5', mRNA sequence /clone_end=5' /gb=DN315566 /gi=84615335 /ug=Sme.9147 /len=797	Sme#S38594760
cust_sme_02665	8.21804	P	7.01307	P	2.30532	cust_sme_02665	gnl|UG|Sme#S38626615 SAAH-aaa72b04.g1 Agen 0058 Schmidtea mediterranea cDNA 5' similar to gb|AAP06156.1| similar to NM_070996 RAS-related protein in Caenorhabditis elegans [Schistosoma japonicum], mRNA sequence /clone_end=5' /gb=EG353888 /gi=116039876 /u	Sme#S38626615	4218	RAB8A	4e-51	235442	RAB8B	8e-51
cust_sme_04918	2.4105	A	5.63838	P	0.106736	cust_sme_04918	gnl|UG|Sme#S38578367 PL04015A1F06 cDNA from sexually mature hermaphodites Schmidtea mediterranea cDNA 5', mRNA sequence /clone_end=5' /gb=DN299163 /gi=84599257 /ug=Sme.4920 /len=738	Sme#S38578367
cust_sme_02234	6.48709	P	8.4305	P	0.260001	cust_sme_02234	gnl|UG|Sme#S38574434 PL03019A2D04 cDNA from sexually mature hermaphodites Schmidtea mediterranea cDNA 5', mRNA sequence /clone_end=5' /gb=DN295230 /gi=84595397 /ug=Sme.3125 /len=697	Sme#S38574434
cust_sme_03475	3.99775	P	6.48176	P	0.178747	cust_sme_03475	gnl|UG|Sme#S38580707 PL04022B2C04 cDNA from sexually mature hermaphodites Schmidtea mediterranea cDNA 5', mRNA sequence /clone_end=5' /gb=DN301503 /gi=84601557 /ug=Sme.5711 /len=544	Sme#S38580707	7277	TUBA4A	4e-15	22145	TUBA4A	4e-15
cust_sme_01388	1.44351	A	6.27986	P	0.0350038	cust_sme_01388	gnl|UG|Sme#S38573508 PL030016B10G08 cDNA from sexually mature hermaphodites Schmidtea mediterranea cDNA 5', mRNA sequence /clone_end=5' /gb=DN294304 /gi=84594490 /ug=Sme.2786 /len=570	Sme#S38573508
cust_sme_07333	3.93492	P	6.30735	P	0.193121	cust_sme_07333	gnl|UG|Sme#S38595405 PL06023A1E10 cDNA from juvenile hermaphodites Schmidtea mediterranea cDNA 5', mRNA sequence /clone_end=5' /gb=DN316211 /gi=84615967 /ug=Sme.2423 /len=823	Sme#S38595405
cust_sme_06414	1.5474	A	7.86138	P	0.0125691	cust_sme_06414	gnl|UG|Sme#S38579149 PL04017B2A10 cDNA from sexually mature hermaphodites Schmidtea mediterranea cDNA 5', mRNA sequence /clone_end=5' /gb=DN299945 /gi=84600026 /ug=Sme.5189 /len=836	Sme#S38579149	3801	Kifc3	9e-24	16582	Kifc3	2e-24
cust_sme_06731	7.43685	P	9.37598	P	0.260774	cust_sme_06731	gnl|UG|Sme#S38577256 PL04011B1B03 cDNA from sexually mature hermaphodites Schmidtea mediterranea cDNA 5', mRNA sequence /clone_end=5' /gb=DN298052 /gi=84598168 /ug=Sme.3893 /len=783	Sme#S38577256
cust_sme_08595	3.10102	A	6.29542	P	0.109242	cust_sme_08595	gnl|UG|Sme#S38579517 PL04018B2F10 cDNA from sexually mature hermaphodites Schmidtea mediterranea cDNA 5', mRNA sequence /clone_end=5' /gb=DN300313 /gi=84600389 /ug=Sme.5336 /len=518	Sme#S38579517
cust_sme_01378	7.3762	P	9.4286	P	0.241083	cust_sme_01378	gnl|UG|Sme#S38577085 PL04010B2H01 cDNA from sexually mature hermaphodites Schmidtea mediterranea cDNA 5', mRNA sequence /clone_end=5' /gb=DN297881 /gi=84598002 /ug=Sme.4377 /len=767	Sme#S38577085
cust_sme_02285	6.35599	P	8.70576	P	0.196176	cust_sme_02285	gnl|UG|Sme#S38588944 PL06005B1C08 cDNA from juvenile hermaphodites Schmidtea mediterranea cDNA 5', mRNA sequence /clone_end=5' /gb=DN309745 /gi=84609690 /ug=Sme.6917 /len=828	Sme#S38588944
cust_sme_00588	8.37576	P	10.6566	P	0.205776	cust_sme_00588	gnl|UG|Sme#S38590762 PL06010B1B12 cDNA from juvenile hermaphodites Schmidtea mediterranea cDNA 5', mRNA sequence /clone_end=5' /gb=DN311568 /gi=84611454 /ug=Sme.4048 /len=795	Sme#S38590762	10383	TUBB2C	3e-139	227613	TUBB2C	4e-139
cust_sme_04210	4.73589	P	3.49398	A	2.36511	cust_sme_04210	gnl|UG|Sme#S38598080 SAAH-aaa12c05.g1 Agen 0058 Schmidtea mediterranea cDNA 5' similar to gb|AAN73018.1| endothelin-converting enzyme [Locusta migratoria], mRNA sequence /clone_end=5' /gb=EC614277 /gi=109707246 /ug=Sme.4493 /len=764	Sme#S38598080	4311	MME	6e-51	230857	ECE1	9e-52
cust_sme_07157	11.3594	P	10.1637	P	2.29056	cust_sme_07157	gnl|UG|Sme#S38585694 PL05011A2H05 cDNA from sexually mature hermaphodites Schmidtea mediterranea cDNA 3', mRNA sequence /clone_end=3' /gb=DN306495 /gi=84606475 /ug=Sme.4641 /len=746	Sme#S38585694	7187	TRAF3	2e-15	22031	TRAF3	9e-14
cust_sme_09310	3.21279	A	4.62959	P	0.374541	cust_sme_09310	gnl|UG|Sme#S38582527 PL05002B2C09 cDNA from sexually mature hermaphodites Schmidtea mediterranea cDNA 3', mRNA sequence /clone_end=3' /gb=DN303328 /gi=84603344 /ug=Sme.1338 /len=792	Sme#S38582527
cust_sme_00429	16.2557	P	13.9491	P	4.94707	cust_sme_00429	gnl|UG|Sme#S38576913 PL04010A2D12 cDNA from sexually mature hermaphodites Schmidtea mediterranea cDNA 5', mRNA sequence /clone_end=5' /gb=DN297709 /gi=84597837 /ug=Sme.13977 /len=437	Sme#S38576913	256710	GLIPR1L1	1e-19	544736	Glipr1l3	7e-21
cust_sme_04812	4.64237	P	6.63463	P	0.251345	cust_sme_04812	gnl|UG|Sme#S38588165 PL06001X1H06 cDNA from juvenile hermaphodites Schmidtea mediterranea cDNA 5', mRNA sequence /clone_end=5' /gb=DN308966 /gi=84608929 /ug=Sme.6510 /len=722	Sme#S38588165	988	Cdc5l	3e-11	71702	Gm9040	3e-11
cust_sme_06806	2.37393	A	7.3612	P	0.0315269	cust_sme_06806	gnl|UG|Sme#S38592643 PL06015B1G03 cDNA from juvenile hermaphodites Schmidtea mediterranea cDNA 5', mRNA sequence /clone_end=5' /gb=DN313449 /gi=84613280 /ug=Sme.7636 /len=844	Sme#S38592643	1996	ELAVL4	2e-67	15572	ELAVL4	2e-67
cust_sme_01074	3.74434	P	4.96342	P	0.429556	cust_sme_01074	gnl|UG|Sme#S38582830 PL05003B1E10 cDNA from sexually mature hermaphodites Schmidtea mediterranea cDNA 3', mRNA sequence /clone_end=3' /gb=DN303631 /gi=84603644 /ug=Sme.1757 /len=756	Sme#S38582830
cust_sme_03705	12.386	P	10.2718	P	4.32971	cust_sme_03705	gnl|UG|Sme#S38575731 PL04006A2F10 cDNA from sexually mature hermaphodites Schmidtea mediterranea cDNA 5', mRNA sequence /clone_end=5' /gb=DN296527 /gi=84596676 /ug=Sme.985 /len=719	Sme#S38575731
cust_sme_01708	1.76541	A	6.12961	P	0.0485563	cust_sme_01708	gnl|UG|Sme#S38577717 PL04013A1C10 cDNA from sexually mature hermaphodites Schmidtea mediterranea cDNA 5', mRNA sequence /clone_end=5' /gb=DN298513 /gi=84598623 /ug=Sme.4654 /len=778	Sme#S38577717
cust_sme_06310	8.57758	P	9.60423	P	0.49085	cust_sme_06310	gnl|UG|Sme#S38583601 PL05005B2A06 cDNA from sexually mature hermaphodites Schmidtea mediterranea cDNA 3', mRNA sequence /clone_end=3' /gb=DN304402 /gi=84604407 /ug=Sme.2639 /len=684	Sme#S38583601
cust_sme_06129	3.9491	P	6.3506	P	0.189268	cust_sme_06129	gnl|UG|Sme#S38578571 PL04015B2C05 cDNA from sexually mature hermaphodites Schmidtea mediterranea cDNA 5', mRNA sequence /clone_end=5' /gb=DN299367 /gi=84599454 /ug=Sme.3230 /len=618	Sme#S38578571
cust_sme_00124	5.95942	P	7.09638	P	0.454718	cust_sme_00124	gnl|UG|Sme#S38588681 PL06004B2E01 cDNA from juvenile hermaphodites Schmidtea mediterranea cDNA 5', mRNA sequence /clone_end=5' /gb=DN309482 /gi=84609431 /ug=Sme.6778 /len=370	Sme#S38588681
cust_sme_07748	4.22079	P	7.01112	P	0.144553	cust_sme_07748	gnl|UG|Sme#S38595337 PL06022B2G08 cDNA from juvenile hermaphodites Schmidtea mediterranea cDNA 5', mRNA sequence /clone_end=5' /gb=DN316143 /gi=84615900 /ug=Sme.5432 /len=734	Sme#S38595337
cust_sme_01207	1.49281	A	4.52912	P	0.121893	cust_sme_01207	gnl|UG|Sme#S38582298 PL05002A1H04 cDNA from sexually mature hermaphodites Schmidtea mediterranea cDNA 3', mRNA sequence /clone_end=3' /gb=DN303099 /gi=84603117 /ug=Sme.978 /len=749	Sme#S38582298
cust_sme_02341	6.43212	P	11.5525	P	0.0287483	cust_sme_02341	gnl|UG|Sme#S38568838 PL030001B10B12 cDNA from sexually mature hermaphodites Schmidtea mediterranea cDNA 5', mRNA sequence /clone_end=5' /gb=DN289634 /gi=84589911 /ug=Sme.238 /len=602	Sme#S38568838
cust_sme_02604	7.00449	P	11.3503	P	0.0491781	cust_sme_02604	gnl|UG|Sme#S38575270 PL04004X1E03 cDNA from sexually mature hermaphodites Schmidtea mediterranea cDNA 5', mRNA sequence /clone_end=5' /gb=DN296066 /gi=84596222 /ug=Sme.1956 /len=804	Sme#S38575270
cust_sme_05116	5.84441	P	7.18429	P	0.395054	cust_sme_05116	gnl|UG|Sme#S38570380 PL030006A20D12 cDNA from sexually mature hermaphodites Schmidtea mediterranea cDNA 5', mRNA sequence /clone_end=5' /gb=DN291176 /gi=84591422 /ug=Sme.1310 /len=518	Sme#S38570380
cust_sme_06563	2.40451	A	4.677	P	0.206971	cust_sme_06563	gnl|UG|Sme#S38593914 PL06019A1D04 cDNA from juvenile hermaphodites Schmidtea mediterranea cDNA 5', mRNA sequence /clone_end=5' /gb=DN314720 /gi=84614510 /ug=Sme.8838 /len=672	Sme#S38593914
cust_sme_01159	5.63546	P	9.55791	P	0.0659511	cust_sme_01159	gnl|UG|Sme#S38572715 PL030014A20C07 cDNA from sexually mature hermaphodites Schmidtea mediterranea cDNA 5', mRNA sequence /clone_end=5' /gb=DN293511 /gi=84593711 /ug=Sme.2455 /len=467	Sme#S38572715
cust_sme_03457	2.55263	A	6.23777	P	0.0777429	cust_sme_03457	gnl|UG|Sme#S38577580 PL04012B1E09 cDNA from sexually mature hermaphodites Schmidtea mediterranea cDNA 5', mRNA sequence /clone_end=5' /gb=DN298376 /gi=84598487 /ug=Sme.4596 /len=615	Sme#S38577580
cust_sme_07123	8.89225	P	13.0927	P	0.054393	cust_sme_07123	gnl|UG|Sme#S38610809 SAAH-aab48h01.g1 Agen 0058 Schmidtea mediterranea cDNA 5', mRNA sequence /clone_end=5' /gb=EE670712 /gi=113466959 /ug=Sme.9431 /len=759	Sme#S38610809
cust_sme_02290	5.17455	P	7.38837	P	0.215563	cust_sme_02290	gnl|UG|Sme#S38579833 PL04019B2G04 cDNA from sexually mature hermaphodites Schmidtea mediterranea cDNA 5', mRNA sequence /clone_end=5' /gb=DN300629 /gi=84600699 /ug=Sme.5442 /len=766	Sme#S38579833	7277	TUBA4A	3e-24	22145	TUBA4A	4e-24
cust_sme_06619	1.68828	A	5.03749	P	0.098127	cust_sme_06619	gnl|UG|Sme#S38573975 PL03018A1C02 cDNA from sexually mature hermaphodites Schmidtea mediterranea cDNA 5', mRNA sequence /clone_end=5' /gb=DN294771 /gi=84594949 /ug=Sme.2944 /len=736	Sme#S38573975
cust_sme_05053	14.2059	P	12.7241	P	2.79287	cust_sme_05053	gnl|UG|Sme#S38635927 SAAH-aaa83h12.b1 Agen 0058 Schmidtea mediterranea cDNA 3' similar to ref|NP_010712.1| putative light chain of dynein; Dyn2p [Saccharomyces cerevisiae] sp|Q02647|DYL1_YEAST DYNEIN LIGHT CHAIN 1, CYTOPLASMIC pir||S66142 dynein light	Sme#S38635927	8655	dynll1	2e-07	56455	Gm11582	2e-07	31405	ctp	3e-07	175922	dlc-1	8e-08
cust_sme_08948	7.80881	P	11.4441	P	0.0804767	cust_sme_08948	gnl|UG|Sme#S38579850 PL04019B2H12 cDNA from sexually mature hermaphodites Schmidtea mediterranea cDNA 5', mRNA sequence /clone_end=5' /gb=DN300646 /gi=84600716 /ug=Sme.427 /len=517	Sme#S38579850
cust_sme_07701	8.07241	P	6.43071	P	3.12033	cust_sme_07701	gnl|UG|Sme#S38594282 PL06020A1D06 cDNA from juvenile hermaphodites Schmidtea mediterranea cDNA 5', mRNA sequence /clone_end=5' /gb=DN315088 /gi=84614869 /ug=Sme.8570 /len=885	Sme#S38594282	130888	FBXO36	4e-32	66153	FBXO36	5e-30
cust_sme_06162	6.07678	P	9.44523	P	0.0968269	cust_sme_06162	gnl|UG|Sme#S38592365 PL06014B2G02 cDNA from juvenile hermaphodites Schmidtea mediterranea cDNA 5', mRNA sequence /clone_end=5' /gb=DN313171 /gi=84613008 /ug=Sme.2358 /len=766	Sme#S38592365	2896	grn	5e-20	14824	grn	1e-20
cust_sme_05445	9.06745	P	12.2218	P	0.112316	cust_sme_05445	gnl|UG|Sme#S38591698 PL06013A1D10 cDNA from juvenile hermaphodites Schmidtea mediterranea cDNA 5', mRNA sequence /clone_end=5' /gb=DN312504 /gi=84612361 /ug=Sme.1372 /len=683	Sme#S38591698	51673	Tppp3	7e-18	219038	TPPP2	2e-17	39813	CG4893	1e-11	171948	C32E8.3	5e-10
cust_sme_07387	3.98813	P	7.68219	P	0.0772637	cust_sme_07387	gnl|UG|Sme#S38590712 PL06010A2F06 cDNA from juvenile hermaphodites Schmidtea mediterranea cDNA 5', mRNA sequence /clone_end=5' /gb=DN311518 /gi=84611405 /ug=Sme.3034 /len=772	Sme#S38590712	5501	Ppp1cc	5e-109	19047	LOC627816	5e-109
cust_sme_03916	4.49438	P	3.48023	A	2.01971	cust_sme_03916	gnl|UG|Sme#S38644291 Schmidtea mediterranea clone H.40.11d unknown mRNA sequence /gb=AY068432 /gi=21309062 /ug=Sme.13317 /len=587	Sme#S38644291
cust_sme_08848	6.12711	P	4.70699	P	2.67608	cust_sme_08848	gnl|UG|Sme#S38626964 SAAH-aac75c10.g1 Agen 0058 Schmidtea mediterranea cDNA 5', mRNA sequence /clone_end=5' /gb=EG354204 /gi=116040192 /ug=Sme.10987 /len=713	Sme#S38626964

## Sheet: Gene information
gene	Has homologue	sequence
Albino	FoxP	AAAATGCATTTAATGTTTGCAGTTTGATTCGCGGTTGTGGAATATTGTGAAAATGTCATCTCCGAAACCAGAGAATCATATTCAACCAATATCAGCAAAAAATAATCTATTCAATAACGAATCGGTTATGGCCTATTCTTGTACAAATGCCAACAATCTTTCATTTGCAGTTGCGCATAATCATGCTCCCAACAACATTAACAACAACAACATTAACAACAACAACAACAGCAACAGCAACAACAACAACAGCAACAACAGTAATTCTAATCCAAATCCAAATAATAACAACAATGTATCTATTATTAATAACACAAATTCTGACAAGTCCAGTCTCATCGCACTCAATATGATAAATCAGGCTCTAAATTTCAGTTTGTTACAACCGAATCCCAGCAG…
tk_fk_062	FoxF2	TTTAAATGAATGTTTTATCAAACTTCCCAAAGGTATGGGCAGACCTGGTAAAGGACATTACTGGACAATCGATCCTACTGCTGAATTTATGTTTGAAGACGGAGGAAATAGAAGAAGACCAAGAGGTTTCAGAAGAAAAGTATCTACACGAAGCAACTCTGGTTCCGCTTTCTCGAAGTCTCCATACACAGTCACTTCAGTTTCATATAATAATAGCAGTCCAATGATGTTTTCACCTACTAATGTACGATGCAATCAATTAGGAAATAGCGCATCATCTTGTAATTCCATGAATAATCTTAATGGACCAGTTACTGACAATATGCCACCTCTTTTCGATATGTATCATCAAAGCTTTGGTCTTTTTACTCAGCAGGAAACAAATGATCCAATGAAAAC…
tk_fk_061	FoxF1	AATTGCCAACCACAATTCAACTAAAGACGATCATCGATAGTTTAAAATTTATATTTTAATCAATTTTACACAATACAATAACGTTCAATGAACAATGCAGATTCCAATCGTTCGGGAGTTTATCTTCAATCACAATTCTCTCATCAACTTCTAGGATCATTTGAAAGTCCTATTTCCAGCACACAGCTTAAAGAAACAGCTGCAGTAAATTGCCAGGAAATAAAATCAGAAATTCATTATTCTCCAGAATTTTCCACAGATTATATGCCAATTAATTCAGAGCTTTATCAATCAAGTTTCTTGAACAATTCTTACGACCATCAACAATTTGTCAATTCCTCATCATTAAATTATTTCAATTCCAATAAAAAGTTGTGTGGGTTTTTATCATCAACAATG…
PBGD	PBGD	GAAACCCTACTAGAAGTCGGCTCACGAATGAGCCTCCTAGCAAAGACCCTGACCCAAATGGTGATCGACTTGCTTGAGAATAGAAATCCTGACATGGAATTTCAATTAGTTACAATGGATAAGATTGGGGACAAGTTATTAAACTTGAAGCTGTCCCAAACCGTAGACACTTCTTTATTTACGAAAGAATTATAGTTGGCGTTAATGGCAAATGAAGTCGACTTCGTAGTTCACTCTCTAAAAGATGTTCCAACGGTTATATCCAAACAATTTGTCATTGGATCAATTTCCGCGCGAGAGAGTTGCGATGATGCCGTGGTTCTACGATTGAATTCTGAATATCAAAATCTCGAAAGTCTTCCAGAAGGATCAATGATTGGAACTAGTTCAGCGAGAAGA…
ALAS	ALAS	CTAAAGTCTTCATAATTGTAGTATATAAAACGCTTTGCATTTTATGAAATTTACGTTTTTTCAAAAATATTTAAATTAAATATATTGAAATGCTTGCTTGTCCGTTTTTGCTTAAACTCCCTCTCAATCTAGTGAAAAATGAAGCTCAACGAGTGATTGTTAAGTCTGGACCTAAATGTCCCGTGTTTAGTCGATATTTATCTAATGATTTAACTAACAATAAGAAAGATGAAGTTAATTCATCAAGTTTAAATGAAAATATTGTTGAAAGTTCAGTTAATTTGAGCAACCAAATGAATGTCTGTCCACATCCAACTCAAAACACGGATAAATATGATGTTGAACCTGCAAAATTTCTACCGGCCAAACAAATACCATCTCGGTCTAAATCGCCATCTA…
ALAD	ALAD	CTTAAAATTAGCATAAATAAAGAATTGTTTTAATCAAATTAGTATATTAATATTGTAAATCACGAAATTTCAAGCATGTTGAATTCACAAGTTTCTGATATTCATACTTCAATTGGAAATCCATTGTTGCGATCGTGGCAAATTGAATCACATCTTAATATTCATGACTTCATTTATCCTATTTTCATCAAACACGATCCAAATGCTTTAGAAGACATTCCCGGTATGCCTGAACAGAAAAGAATCGGTTGCAATCATCTTGTAGAATTTCTGCGACCCCTAGTTGTAAAAGGATTAAAATGTGTTTTACTATTTGGGATCTGCCACCCAGATTCGAAGGATGAGTGCGGTTCTGAGGCAAACAATGAAATGGGACCAGTAATTCAGGCTGTGAAACTG…
URO3S	URO3S	TATATTTTGTACTTTAGTAATATGCATATTGTTTTGTTGAAATGTGTAAAAGAAAATCAGGGCGATCCTTACGTCAAAATTTTGCAAGATAATGATTTTAATGTTTCTCTTATTGAAACATTAGATTTTGTATTTCATCCTGAAGAGTTGAAAGCAATTTGTGGTGATACTATGAGATGGGATGAATATTTTAGTGCAATTATTTTTACTAGTCCTAGAGCAGTTCAAGCATTTCAGATGTCTGGTTTACCTGCTAAGAAAAACGTAATTTGTTTTGTGGTTGGTAATGCGACTAAAGCTGTTGCAGAATCGCTTGGGTTTGAAACTGCTGGTGCAGAAAGTGGGAATGCTGATGTTTTACTTGACACTATTGTTAATTATGACAGAAATGCTTTAACT…
UROD	UROD	CCTGTTTTAAAAATGATTTAATTATAAGAAGTGCATTAGGGCATTTCGTGGAAAAGGTTCCTGTCTGGATAATGAGACAGGCTGGTAGGTATTTACCTGAATTTCGAAAGCTAAGAGAACAATACGACTTTTTTACAATATGCCAAACGCCTGAATTAGCATGTGAGATAACTCTTCAACCTATTAATAGGTTTCAATTAGACGCAACAATTATATTTTCTGAAATATTAGTTAAACCTCAGGCTGTTGGTCAAACAGTTGAAATGCAACCGGGAAAGGGCCCAGTTATGCCAAATCCTGTTGCAAAATTTGATGACTTGTATCTACTTGATTGGGATGTTGATGTTGAAATAAAATTGAAATATGTATTTGATGCTATTAGATTAACTAGGCATAAAT…
CPOX	CPOX	GGCCGCCCTTTTTTTTTTTTTTTTTGTAATTTATTCAAATCAGATTTTTCTTAAAATTATTTCATTAAATTCTAATTTTATAAATAACATTTTGATTAACATCAATTTTTCGCGTCTTCAAAATTTTAATAATGAATAAAATTATTAATTATGACGAATTAATTAATACGACAGTGTGGATGAGTGAGTCGGTGAATGAGAAATCTGAGTTATTGAAAAGTGATAGTTACCGTGCGAAAATGGAAAGACTTTGTTTGCAAGTTCAAGGTGAATTGTGTAGAAGTATGGAAAGAATAGATGGAAAAGAAAAATTTTTTGTCGATAAATGGGAGAGAAAGGCTGGCGGCGGAGGTGTTACATGCGTAATGTCTGATGGAAATGTCTTTGAAAAAGCTGGTG…
PPOX	PPOX	CTTATCGAAATCTATATAAATCTTATATGAAATGAGGGTTGATCATGTTGTTGTTGGTGGAGGACTGACTGGTCTTTCCGCTGCGTTATTTCTAAAATTACGAAATATTAATTGTACAGTCACAGTATTTGAATCATCTGAAAGACTAGGTGGATGGATAAGGTCAAAGAGGTTCCCGGATGGGTCTGTGCATGAATTAGGACCACGAACAATACGTATGCAATCTTCGTCAGTTAATTATTTACTCAACTTGATTAGTAACATCAATGCAACGGAAACAATAATTCCGATTTCTAAAGGAGATAAAAATTTCCACAATCGTTATATATTCGCAAACAAAGAACTAAGTCTATTAGATTTCAGTCTTCTTAAGCCTGCTCAGAAGCCATTTTCACAATC…
Afmid1	Afmid1	atcaaatttgcagactgccccagctgcacgtatgtgtgtgtaaattactataatcgtagaaaatcgagaatgatattattgattaaataatccttttctccaatatcattgattaaactaaaatgatctttattgattattaaatatttctcagatttgacataatttatgattttattgatgaatttatcggcttgctctttaaaagccggagaatcgaactcagctacaaacacaagaactcgaaattccggagcaaacttttcaattctatcaatgcagcgaatcgggctgaatttccatgcatcttcgagagataatttcagatttatgttctcgccagtctgacaaagcggccgaatatcgtaaattcccgatattaaaattagagctttaagc…
Afmid2	Afmid2	ccgttgctgtcggaattttccgtttgctgcaggctttatttgaactaaatttaatagtcaattacaaagaaataaaataatttttaaagatggatcaatctctgcggaagaagtttttagagtttattgctaataaaagcaatgatatgaaaaagaaactgaaatatgaaacattttcttataattacaaaaatatgagcgacgaaaataaatatgaattttttccttctaaacatgaatctaataatttagttatatatgttcacgggggaatgtggattaatttggatttatcctcatcttcatttcttgctgattttttcgtaagcaataattataattttgtggccattggttttgatccttgcccaacaatatccatttcagaaatgattgttc…
Kmo1	Kmo1	TCGCATTTTTTTTTTTTTTTTTTCGATCCCATTAAATTTTATTTGCAAAAATGGTTGCAGTTAATTATTCAATAAGAAAATTGTTGAAACCGCAAAACTATTTCTTAATTAGAAGAATTCTATTTATTCCAATTATAATACTGCCAAGCATTACTCCAATTGATAAACTTTGAATTCTGGATAAAATTTTGTCTTGCTTTTGCTTTTCTTCGACGCATTTCATATAAGGAATTCGAGAAAAACAAACCATAGTATAGAGAGGAATCCAGTAAGACGGAAACAGAGAGTTCATCAAATTATCAAACATTTTTCGCATTCGAAAAGAAAGCATTGTAACATTTTTTCTTAATTCCAAGTAATTGTAAGATGCCAATTCACACATTGCTTTTGCGTCATTGT…
Kmo2	Kmo2	cattcagcaacataaatgatgtcagaaagtaacaaacggcctaaagtggttattgtcggaggtggcctggtcggagcactaaatgcagtattcttttcaaagacggatcaattcgatgtgctgctgtgtgagaaaagatctgacattagaatggacacagaacatgtcgggagaagtatcaatctgagtttgtctcacagaggacgagaagcattgagagctgtaggactggaagaaaatatattgaaatcgtctattcgcatgtacgcgagaatgatacacgatactcatggaaatttaaagcgaattccttatgggagaccaaatgaattcaacaatgctgttgaccgaaaagtattaaatgaattgttgttgaccgaagcagaatcaaacaaaaat…
